# Supplementary material for: ﻿Not (only) poison pies – Hebeloma (Agaricales, Hymenogastraceae) in Mexico
Source: MycoKeys. 2022 Jun 30;90:163–202. doi: 10.3897/mycokeys.90.85267 (PMC9849069; doi:10.3897/mycokeys.90.85267)
Supplement: XML Treatment for Hebeloma ambustiterranum [file mycokeys.90.85267-treatment1.xml]

<!DOCTYPE tp:taxon-treatment
  PUBLIC "-//TaxonX//DTD Taxonomic Treatment Publishing DTD v0 20100105//EN" "tax-treatment-NSO.dtd">
<tp:taxon-treatment xmlns:tp="http://www.plazi.org/taxpub"><tp:treatment-meta><kwd-group><label>Taxon classification</label><kwd>
                <named-content content-type="kingdom">Fungi</named-content>
              </kwd><kwd>
                <named-content content-type="order">Agaricales</named-content>
              </kwd><kwd>
                <named-content content-type="family">Hymenogastraceae</named-content>
              </kwd></kwd-group><mixed-citation publication-type="journal"><person-group><name><surname>Eberhardt</surname><given-names>Ursula</given-names></name><name><surname>Kong</surname><given-names>Alejandro</given-names></name><name><surname>Montoya</surname><given-names>Adriana</given-names></name><name><surname>Schütz</surname><given-names>Nicole</given-names></name><name><surname>Bartlett</surname><given-names>Peter</given-names></name><name><surname>Beker</surname><given-names>Henry J.</given-names></name></person-group><article-title>﻿Not (only) poison pies – <italic><tp:taxon-name><tp:taxon-name-part taxon-name-part-type="genus" reg="Hebeloma">Hebeloma</tp:taxon-name-part></tp:taxon-name></italic> (<tp:taxon-name><tp:taxon-name-part taxon-name-part-type="genus" reg="Agaricales">Agaricales</tp:taxon-name-part></tp:taxon-name>, <tp:taxon-name><tp:taxon-name-part taxon-name-part-type="family">Hymenogastraceae</tp:taxon-name-part></tp:taxon-name>) in Mexico</article-title><source>MycoKeys</source><day>30</day><month>06</month><year>2022</year><volume>90</volume><fpage>163</fpage><lpage>202</lpage><pub-id pub-id-type="doi">10.3897/mycokeys.90.85267</pub-id></mixed-citation></tp:treatment-meta><tp:nomenclature><label>﻿</label><tp:taxon-name>
              <object-id xmlns:xlink="http://www.w3.org/1999/xlink" content-type="arpha" xlink:type="simple">F8B2C92E-CDE6-5C79-AF5D-7B540AC562D9</object-id>
              <tp:taxon-name-part taxon-name-part-type="genus" reg="Hebeloma">Hebeloma</tp:taxon-name-part>
              <tp:taxon-name-part taxon-name-part-type="species" reg="ambustiterranum">ambustiterranum</tp:taxon-name-part>
              <object-id xmlns:xlink="http://www.w3.org/1999/xlink" content-type="mycobank" xlink:type="simple">842826</object-id>
            </tp:taxon-name><tp:taxon-authority>A. Kong &amp; Beker, sp. nov.</tp:taxon-authority><xref ref-type="fig" rid="F6">Figs 6</xref><xref ref-type="fig" rid="F7">, 7</xref></tp:nomenclature><tp:treatment-sec sec-type="material" id="SECID0ECUAI"><title>Type.</title><p>Mexico. Tlaxcala: La Malinche National Park, <named-content xmlns:xlink="http://www.w3.org/1999/xlink" content-type="dwc:verbatimCoordinates" xlink:type="simple"><named-content content-type="geo-json" specific-use="{&#34;type&#34;:&#34;Point&#34;,&#34;coordinates&#34;:[-97.982500,19.274900]}" id="NCID0ELUAI" xlink:type="simple">19.2749°N, 97.9825°W</named-content></named-content>, alt. approx. 2800 m, on burnt soil in coniferous woodland under <italic><tp:taxon-name><tp:taxon-name-part taxon-name-part-type="genus" reg="Pinus">Pinus</tp:taxon-name-part><tp:taxon-name-part taxon-name-part-type="species" reg="montezumae">montezumae</tp:taxon-name-part></tp:taxon-name></italic> and <italic><tp:taxon-name><tp:taxon-name-part taxon-name-part-type="genus" reg="Pinus">P.</tp:taxon-name-part><tp:taxon-name-part taxon-name-part-type="species" reg="teocote">teocote</tp:taxon-name-part></tp:taxon-name></italic>, 8 Jul 2017, <tp:taxon-name><tp:taxon-name-part taxon-name-part-type="genus" reg="Hebeloma">H.</tp:taxon-name-part></tp:taxon-name>J. Beker HJB16802 (holotype <named-content xmlns:xlink="http://www.w3.org/1999/xlink" content-type="dwc:institutional_code" xlink:title="Universidad Autónoma de Tlaxcala" xlink:href="http://grbio.org/institution/universidad-aut%C3%B3noma-de-tlaxcala" xlink:type="simple">TLXM</named-content> 6155; isotype BR 5020224874626V); GenBank ITS <ext-link xmlns:xlink="http://www.w3.org/1999/xlink" ext-link-type="gen" xlink:href="ON202501" xlink:type="simple">ON202501</ext-link>.</p></tp:treatment-sec><tp:treatment-sec sec-type="diagnosis" id="SECID0E6VAI"><title>Diagnosis.</title><p>The small ellipsoid, non-dextrinoid, almost smooth basidiospores (on average 8.0–10.2 × 5.6–6.5 µm) and at least 50 full length lamellae distinguish this species from all other known North American <italic><tp:taxon-name><tp:taxon-name-part taxon-name-part-type="genus" reg="Hebeloma">Hebeloma</tp:taxon-name-part></tp:taxon-name></italic> species and the ITS sequence differentiates this species from all other known species, worldwide.</p></tp:treatment-sec><tp:treatment-sec sec-type="etymology" id="SECID0E5WAI"><title>Etymology.</title><p>From <italic>ambustus</italic> (Latin adj.) meaning scorched, <italic>terra</italic> (Latin n.) meaning soil and the Latin suffix -<italic>anum</italic> indicating position to indicate growing on scorched soil. In Mexico, the local people burn the ground in the pine forests to encourage the growth of this mushroom, which they regard as an excellent edible mushroom. The local people refer to it in Nahuatl as the xolete de ocoxal (or ocoxalnanacatl), the mushroom of the pine needles from Chamusquinero, meaning from burnt ground.</p></tp:treatment-sec><tp:treatment-sec sec-type="description" id="SECID0ETXAI"><title>Description.</title><p>Pileus (12) 16–45 (52) mm diameter, usually umbonate or subumbonate, rarely convex or applanate; margin usually entire, sometimes involute particularly when young, often with remains of the universal veil, occasionally spotting, not hygrophanous; usually almost unicolored with color at center usually cream to ochraceous or clay-buff but may occasionally be darker, honey to sepia or umber, usually a little paler at the margin. Lamellae emarginate, white, cream to brown, with a weak white fimbriate edge sometimes visible and without droplets, number of full-length lamellae 50–74. Stipe (23) 24–60 (75) mm long, 3–8 (10) mm diameter at median, cylindrical, surface cream, ivory to pale brown but occasionally discoloring from the base upwards, sometimes strongly, fibrillose, at apex pruinose; base with white mycelium. Partial veil present on young specimens, whitish at first, before basidiospores mature, and often clear fibrils remaining on the stipe and pileus. Context in pileus white to cream, firm, in stipe stuffed, becoming hollow with age; taste not recorded, smell occasionally odorless but usually raphanoid, sometimes strongly so or with cacao components. Spore deposit color clay-buff.</p><p>Basidiospores based on n = 146 spores of the holotype, 5% to 95% percentile range 7.7–9.8 × 5.5–7.0 µm, with median 8.9 × 5.9 µm and av. 8.9 × 6.0 µm with S.D. length 0.68 µm and width 0.44 µm; Q value 5% to 95% percentile range 1.25–1.63, with median 1.48 and av. 1.47 with S.D. 0.11; spore size based on 33 collections medians 7.8–10.3 × 5.5–6.4 µm and av. 8.0–10.2 × 5.6–6.5 µm with av. S.D. length 0.61 µm and width 0.35 µm, av. Q 1.36 –1.61, ellipsoid or ovoid, with small apiculus, apex round or subacute, with a distinct thinning of the apical wall, guttulate with one or sometimes more oily drops, usually almost smooth even under immersion, with perispore not loosening, almost totally non-dextrinoid with just an indistinct brownish tint in Melzer’s reagent (O1; P0; D1); pale yellow to brown in KOH. Basidia 25–34 × 6–8 µm, with av. Q 3.7–4.4, cylindrical to clavate, hyaline, 4-spored. Cheilocystidium width near apex holotype 5% to 95% percentile range 3.5–5.3 µm, with median 4.3 µm and av. 4.3 µm with S.D. 0.63 µm; across 33 collections median 4.1–5.4 µm and av. 4.1–5.1 µm; examining approx. 20 selected cheilocystidia of each of the 33 collections yields a range for the avs. of 35–55 × 4.1–5.1 × 4.2–5.1 × 7.1–9.9 µm and 35 × 4.3 × 4.2 × 7.3 µm av. for holotype; av. ratios A/M: 0.96–1.15, A/B: 0.51–0.70, B/M: 1.55–2.31, mainly swollen in the lower half, some ventricose or lageniform, often with one or two septa, rarely geniculate or with some thickening of the median wall, hyaline. Pleurocystidia absent. Caulocystidia similar to cheilocystidia but more cylindrical and larger, up to 140 μm. Pileipellis an ixocutis; epicutis up to 100 µm thick, with gelatinized, often encrusted hyphae up to 6 µm wide; subcutis yellow and the trama below the cutis made up of cylindrical or occasionally ellipsoid cells up to 14 µm wide. Clamp connections present throughout the basidiome.</p></tp:treatment-sec><tp:treatment-sec sec-type="ecology" id="SECID0EQ2AI"><title>Ecology and distribution.</title><p>In temperate coniferous woodlands on burnt ground with <italic><tp:taxon-name><tp:taxon-name-part taxon-name-part-type="genus" reg="Pinus">Pinus</tp:taxon-name-part></tp:taxon-name></italic> and <italic><tp:taxon-name><tp:taxon-name-part taxon-name-part-type="genus" reg="Quercus">Quercus</tp:taxon-name-part></tp:taxon-name></italic>. Growth habit usually scattered, rarely solitary or caespitose. To date, all collections of <italic><tp:taxon-name><tp:taxon-name-part taxon-name-part-type="genus" reg="Hebeloma">Hebeloma</tp:taxon-name-part><tp:taxon-name-part taxon-name-part-type="species" reg="ambustiterranum">ambustiterranum</tp:taxon-name-part></tp:taxon-name></italic> recorded from Mexico at latitudes between 19°N and 20°N and altitudes above 2000 m.</p></tp:treatment-sec><tp:treatment-sec sec-type="Additional collections examined" id="SECID0EU4AI"><title>Additional collections examined.</title><p>Mexico. <bold>Mexico City</bold>: Municipality of Milpa Alta, approx. <named-content xmlns:xlink="http://www.w3.org/1999/xlink" content-type="dwc:verbatimCoordinates" xlink:type="simple"><named-content content-type="geo-json" specific-use="{&#34;type&#34;:&#34;Point&#34;,&#34;coordinates&#34;:[-99.026700,19.194200]}" id="NCID0E64AI" xlink:type="simple">19.1942°N, 99.0267°W</named-content></named-content>, alt. approx. 2400 m, 4 Jul 2011, R. Vanegas-Enriquez (<named-content xmlns:xlink="http://www.w3.org/1999/xlink" content-type="dwc:institutional_code" xlink:title="Universidad Autónoma de Tlaxcala" xlink:href="http://grbio.org/institution/universidad-aut%C3%B3noma-de-tlaxcala" xlink:type="simple">TLXM</named-content> RVE042, HJB17734). Municipality of Milpa Alta, approx. <named-content xmlns:xlink="http://www.w3.org/1999/xlink" content-type="dwc:verbatimCoordinates" xlink:type="simple"><named-content content-type="geo-json" specific-use="{&#34;type&#34;:&#34;Point&#34;,&#34;coordinates&#34;:[-99.026700,19.194200]}" id="NCID0EM5AI" xlink:type="simple">19.1942°N, 99.0267°W</named-content></named-content>, alt. approx. 2400 m, 16 Jul 2011, R. Vanegas-Enriquez (<named-content xmlns:xlink="http://www.w3.org/1999/xlink" content-type="dwc:institutional_code" xlink:title="Universidad Autónoma de Tlaxcala" xlink:href="http://grbio.org/institution/universidad-aut%C3%B3noma-de-tlaxcala" xlink:type="simple">TLXM</named-content> RVE049, HJB17735). Municipality of Milpa Alta, approx. <named-content xmlns:xlink="http://www.w3.org/1999/xlink" content-type="dwc:verbatimCoordinates" xlink:type="simple"><named-content content-type="geo-json" specific-use="{&#34;type&#34;:&#34;Point&#34;,&#34;coordinates&#34;:[-99.026700,19.194200]}" id="NCID0EZ5AI" xlink:type="simple">19.1942°N, 99.0267°W</named-content></named-content>, alt. approx. 2400 m, 21 May 2013, A.C. López (<named-content xmlns:xlink="http://www.w3.org/1999/xlink" content-type="dwc:institutional_code" xlink:title="Universidad Autónoma de Tlaxcala" xlink:href="http://grbio.org/institution/universidad-aut%C3%B3noma-de-tlaxcala" xlink:type="simple">TLXM</named-content> ACL-MA-085, HJB17736). <bold>Puebla</bold>: Municipality of Acajete, La Malinche National Park, north of Santa Isabel Tepetzala, approx. 19.1471°N, 97.924°W, alt. approx. 2600 m, on soil in woodland under <italic><tp:taxon-name><tp:taxon-name-part taxon-name-part-type="genus" reg="Pinus">Pinus</tp:taxon-name-part></tp:taxon-name></italic> sp., 15 Jul 1998, R. Reyes-Lopez (<named-content xmlns:xlink="http://www.w3.org/1999/xlink" content-type="dwc:institutional_code" xlink:title="Universidad Autónoma de Tlaxcala" xlink:href="http://grbio.org/institution/universidad-aut%C3%B3noma-de-tlaxcala" xlink:type="simple">TLXM</named-content> RL1-01, HJB16780). Municipality of Acajete, La Malinche National Park, 4 km north of Santa Isabel Tepetzala, approx. <named-content xmlns:xlink="http://www.w3.org/1999/xlink" content-type="dwc:verbatimCoordinates" xlink:type="simple"><named-content content-type="geo-json" specific-use="{&#34;type&#34;:&#34;Point&#34;,&#34;coordinates&#34;:[-97.923900,19.147100]}" id="NCID0E36AI" xlink:type="simple">19.1471°N, 97.9239°W</named-content></named-content>, alt. approx. 2600 m, on soil in woodland under <italic><tp:taxon-name><tp:taxon-name-part taxon-name-part-type="genus" reg="Pinus">Pinus</tp:taxon-name-part></tp:taxon-name></italic> sp., 29 Jul 1998, R. Reyes-López (<named-content xmlns:xlink="http://www.w3.org/1999/xlink" content-type="dwc:institutional_code" xlink:title="Universidad Autónoma de Tlaxcala" xlink:href="http://grbio.org/institution/universidad-aut%C3%B3noma-de-tlaxcala" xlink:type="simple">TLXM</named-content> RL2-7, HJB16765). <bold>Tlaxcala</bold>: La Malinche National Park, <named-content xmlns:xlink="http://www.w3.org/1999/xlink" content-type="dwc:verbatimCoordinates" xlink:type="simple"><named-content content-type="geo-json" specific-use="{&#34;type&#34;:&#34;Point&#34;,&#34;coordinates&#34;:[-97.983300,19.274200]}" id="NCID0ESABI" xlink:type="simple">19.2742°N, 97.9833°W</named-content></named-content>, alt. approx. 2850 m), on burnt soil in coniferous woodland under <italic><tp:taxon-name><tp:taxon-name-part taxon-name-part-type="genus" reg="Pinus">Pinus</tp:taxon-name-part><tp:taxon-name-part taxon-name-part-type="species" reg="montezumae">montezumae</tp:taxon-name-part></tp:taxon-name></italic> and <italic><tp:taxon-name><tp:taxon-name-part taxon-name-part-type="genus" reg="Pinus">Pinus</tp:taxon-name-part><tp:taxon-name-part taxon-name-part-type="species" reg="teocote">teocote</tp:taxon-name-part></tp:taxon-name></italic>, 8 Jul 2017, Forayer (<named-content xmlns:xlink="http://www.w3.org/1999/xlink" content-type="dwc:institutional_code" xlink:title="Universidad Autónoma de Tlaxcala" xlink:href="http://grbio.org/institution/universidad-aut%C3%B3noma-de-tlaxcala" xlink:type="simple">TLXM</named-content> HJB16799). La Malinche National Park, <named-content xmlns:xlink="http://www.w3.org/1999/xlink" content-type="dwc:verbatimCoordinates" xlink:type="simple"><named-content content-type="geo-json" specific-use="{&#34;type&#34;:&#34;Point&#34;,&#34;coordinates&#34;:[-97.983100,19.274400]}" id="NCID0E5BBI" xlink:type="simple">19.2744°N, 97.9831°W</named-content></named-content>, alt. approx. 2850 m, on burnt soil in coniferous woodland under <italic><tp:taxon-name><tp:taxon-name-part taxon-name-part-type="genus" reg="Pinus">Pinus</tp:taxon-name-part><tp:taxon-name-part taxon-name-part-type="species" reg="montezumae">montezumae</tp:taxon-name-part></tp:taxon-name></italic> and <italic><tp:taxon-name><tp:taxon-name-part taxon-name-part-type="genus" reg="Pinus">Pinus</tp:taxon-name-part><tp:taxon-name-part taxon-name-part-type="species" reg="teocote">teocote</tp:taxon-name-part></tp:taxon-name></italic>, 8 Jul 2017, L. Davies (<named-content xmlns:xlink="http://www.w3.org/1999/xlink" content-type="dwc:institutional_code" xlink:title="Universidad Autónoma de Tlaxcala" xlink:href="http://grbio.org/institution/universidad-aut%C3%B3noma-de-tlaxcala" xlink:type="simple">TLXM</named-content> HJB16800). La Malinche National Park, <named-content xmlns:xlink="http://www.w3.org/1999/xlink" content-type="dwc:verbatimCoordinates" xlink:type="simple"><named-content content-type="geo-json" specific-use="{&#34;type&#34;:&#34;Point&#34;,&#34;coordinates&#34;:[-97.982900,19.274300]}" id="NCID0EKDBI" xlink:type="simple">19.2743°N, 97.9829°W</named-content></named-content>, alt. approx. 2840 m 8 Jul 2017, L. Davies (<named-content xmlns:xlink="http://www.w3.org/1999/xlink" content-type="dwc:institutional_code" xlink:title="Universidad Autónoma de Tlaxcala" xlink:href="http://grbio.org/institution/universidad-aut%C3%B3noma-de-tlaxcala" xlink:type="simple">TLXM</named-content> HJB16801), on burnt soil in coniferous woodland under <italic><tp:taxon-name><tp:taxon-name-part taxon-name-part-type="genus" reg="Pinus">Pinus</tp:taxon-name-part><tp:taxon-name-part taxon-name-part-type="species" reg="montezumae">montezumae</tp:taxon-name-part></tp:taxon-name></italic> and <italic><tp:taxon-name><tp:taxon-name-part taxon-name-part-type="genus" reg="Pinus">Pinus</tp:taxon-name-part><tp:taxon-name-part taxon-name-part-type="species" reg="teocote">teocote</tp:taxon-name-part></tp:taxon-name></italic>. La Malinche National Park, <named-content xmlns:xlink="http://www.w3.org/1999/xlink" content-type="dwc:verbatimCoordinates" xlink:type="simple"><named-content content-type="geo-json" specific-use="{&#34;type&#34;:&#34;Point&#34;,&#34;coordinates&#34;:[-97.982000,19.274900]}" id="NCID0EWEBI" xlink:type="simple">19.2749°N, 97.9820°W</named-content></named-content>, alt. approx. 2830 m, 8 Jul. 2017, A. Montoya-Esquivel, A. Kong (<named-content xmlns:xlink="http://www.w3.org/1999/xlink" content-type="dwc:institutional_code" xlink:title="Universidad Autónoma de Tlaxcala" xlink:href="http://grbio.org/institution/universidad-aut%C3%B3noma-de-tlaxcala" xlink:type="simple">TLXM</named-content> HJB16803), on burnt soil in coniferous woodland under <italic><tp:taxon-name><tp:taxon-name-part taxon-name-part-type="genus" reg="Pinus">Pinus</tp:taxon-name-part><tp:taxon-name-part taxon-name-part-type="species" reg="montezumae">montezumae</tp:taxon-name-part></tp:taxon-name></italic> and <italic><tp:taxon-name><tp:taxon-name-part taxon-name-part-type="genus" reg="Pinus">Pinus</tp:taxon-name-part><tp:taxon-name-part taxon-name-part-type="species" reg="teocote">teocote</tp:taxon-name-part></tp:taxon-name></italic>. La Malinche National Park, <named-content xmlns:xlink="http://www.w3.org/1999/xlink" content-type="dwc:verbatimCoordinates" xlink:type="simple"><named-content content-type="geo-json" specific-use="{&#34;type&#34;:&#34;Point&#34;,&#34;coordinates&#34;:[-97.982000,19.275200]}" id="NCID0ECGBI" xlink:type="simple">19.2752°N, 97.9820°W</named-content></named-content>, alt. approx. 2830 m, on burnt soil in coniferous woodland under <italic><tp:taxon-name><tp:taxon-name-part taxon-name-part-type="genus" reg="Pinus">Pinus</tp:taxon-name-part><tp:taxon-name-part taxon-name-part-type="species" reg="montezumae">montezumae</tp:taxon-name-part></tp:taxon-name></italic> and <italic><tp:taxon-name><tp:taxon-name-part taxon-name-part-type="genus" reg="Pinus">Pinus</tp:taxon-name-part><tp:taxon-name-part taxon-name-part-type="species" reg="teocote">teocote</tp:taxon-name-part></tp:taxon-name></italic>, 8 Jul 2017, A. Kong (<named-content xmlns:xlink="http://www.w3.org/1999/xlink" content-type="dwc:institutional_code" xlink:title="Universidad Autónoma de Tlaxcala" xlink:href="http://grbio.org/institution/universidad-aut%C3%B3noma-de-tlaxcala" xlink:type="simple">TLXM</named-content> HJB16804). La Malinche National Park, <named-content xmlns:xlink="http://www.w3.org/1999/xlink" content-type="dwc:verbatimCoordinates" xlink:type="simple"><named-content content-type="geo-json" specific-use="{&#34;type&#34;:&#34;Point&#34;,&#34;coordinates&#34;:[-97.982300,19.275300]}" id="NCID0EOHBI" xlink:type="simple">19.2753°N, 97.9823°W</named-content></named-content>, alt. approx. 2830 m, on burnt soil in coniferous woodland under <italic><tp:taxon-name><tp:taxon-name-part taxon-name-part-type="genus" reg="Pinus">Pinus</tp:taxon-name-part><tp:taxon-name-part taxon-name-part-type="species" reg="montezumae">montezumae</tp:taxon-name-part></tp:taxon-name></italic> and <italic><tp:taxon-name><tp:taxon-name-part taxon-name-part-type="genus" reg="Pinus">Pinus</tp:taxon-name-part><tp:taxon-name-part taxon-name-part-type="species" reg="teocote">teocote</tp:taxon-name-part></tp:taxon-name></italic>, 8 Jul. 2017, A. Montoya-Esquivel, A. Kong (<named-content xmlns:xlink="http://www.w3.org/1999/xlink" content-type="dwc:institutional_code" xlink:title="Universidad Autónoma de Tlaxcala" xlink:href="http://grbio.org/institution/universidad-aut%C3%B3noma-de-tlaxcala" xlink:type="simple">TLXM</named-content> HJB16805). La Malinche National Park, <named-content xmlns:xlink="http://www.w3.org/1999/xlink" content-type="dwc:verbatimCoordinates" xlink:type="simple"><named-content content-type="geo-json" specific-use="{&#34;type&#34;:&#34;Point&#34;,&#34;coordinates&#34;:[-97.982500,19.275100]}" id="NCID0E1IBI" xlink:type="simple">19.2751°N, 97.9825°W</named-content></named-content>, alt. approx. 2830 m, on burnt soil in coniferous woodland under <italic><tp:taxon-name><tp:taxon-name-part taxon-name-part-type="genus" reg="Pinus">Pinus</tp:taxon-name-part><tp:taxon-name-part taxon-name-part-type="species" reg="montezumae">montezumae</tp:taxon-name-part></tp:taxon-name></italic> and <italic><tp:taxon-name><tp:taxon-name-part taxon-name-part-type="genus" reg="Pinus">Pinus</tp:taxon-name-part><tp:taxon-name-part taxon-name-part-type="species" reg="teocote">teocote</tp:taxon-name-part></tp:taxon-name></italic>, 8 Jul 2017, A. Montoya-Esquivel, A. Kong (<named-content xmlns:xlink="http://www.w3.org/1999/xlink" content-type="dwc:institutional_code" xlink:title="Universidad Autónoma de Tlaxcala" xlink:href="http://grbio.org/institution/universidad-aut%C3%B3noma-de-tlaxcala" xlink:type="simple">TLXM</named-content> HJB16806). La Malinche National Park, <named-content xmlns:xlink="http://www.w3.org/1999/xlink" content-type="dwc:verbatimCoordinates" xlink:type="simple"><named-content content-type="geo-json" specific-use="{&#34;type&#34;:&#34;Point&#34;,&#34;coordinates&#34;:[-97.982400,19.275400]}" id="NCID0EGKBI" xlink:type="simple">19.2754°N, 97.9824°W</named-content></named-content>, alt. approx. 2830 m, on burnt soil in coniferous woodland under <italic><tp:taxon-name><tp:taxon-name-part taxon-name-part-type="genus" reg="Pinus">Pinus</tp:taxon-name-part><tp:taxon-name-part taxon-name-part-type="species" reg="montezumae">montezumae</tp:taxon-name-part></tp:taxon-name></italic> and <italic><tp:taxon-name><tp:taxon-name-part taxon-name-part-type="genus" reg="Pinus">Pinus</tp:taxon-name-part><tp:taxon-name-part taxon-name-part-type="species" reg="teocote">teocote</tp:taxon-name-part></tp:taxon-name></italic>, 8 Jul 2017, <tp:taxon-name><tp:taxon-name-part taxon-name-part-type="genus" reg="Hebeloma">H.</tp:taxon-name-part></tp:taxon-name>J. Beker (<named-content xmlns:xlink="http://www.w3.org/1999/xlink" content-type="dwc:institutional_code" xlink:title="Universidad Autónoma de Tlaxcala" xlink:href="http://grbio.org/institution/universidad-aut%C3%B3noma-de-tlaxcala" xlink:type="simple">TLXM</named-content> HJB16807). La Malinche National Park, <named-content xmlns:xlink="http://www.w3.org/1999/xlink" content-type="dwc:verbatimCoordinates" xlink:type="simple"><named-content content-type="geo-json" specific-use="{&#34;type&#34;:&#34;Point&#34;,&#34;coordinates&#34;:[-97.983000,19.275500]}" id="NCID0EYLBI" xlink:type="simple">19.2755°N, 97.983°W</named-content></named-content>, alt. approx. 2830 m, on burnt soil in coniferous woodland under <italic><tp:taxon-name><tp:taxon-name-part taxon-name-part-type="genus" reg="Pinus">Pinus</tp:taxon-name-part><tp:taxon-name-part taxon-name-part-type="species" reg="montezumae">montezumae</tp:taxon-name-part></tp:taxon-name></italic> and <italic><tp:taxon-name><tp:taxon-name-part taxon-name-part-type="genus" reg="Pinus">Pinus</tp:taxon-name-part><tp:taxon-name-part taxon-name-part-type="species" reg="teocote">teocote</tp:taxon-name-part></tp:taxon-name></italic>, 8 Jul 2017, A. Montoya-Esquivel, A. Kong (<named-content xmlns:xlink="http://www.w3.org/1999/xlink" content-type="dwc:institutional_code" xlink:title="Universidad Autónoma de Tlaxcala" xlink:href="http://grbio.org/institution/universidad-aut%C3%B3noma-de-tlaxcala" xlink:type="simple">TLXM</named-content> HJB16808). La Malinche National Park, <named-content xmlns:xlink="http://www.w3.org/1999/xlink" content-type="dwc:verbatimCoordinates" xlink:type="simple"><named-content content-type="geo-json" specific-use="{&#34;type&#34;:&#34;Point&#34;,&#34;coordinates&#34;:[-97.974400,19.265200]}" id="NCID0EENBI" xlink:type="simple">19.2652°N, 97.9744°W</named-content></named-content>, alt. approx. 2825 m, on soil in coniferous woodland ditch under <italic><tp:taxon-name><tp:taxon-name-part taxon-name-part-type="genus" reg="Pinus">Pinus</tp:taxon-name-part><tp:taxon-name-part taxon-name-part-type="species" reg="teocote">teocote</tp:taxon-name-part></tp:taxon-name></italic>, 9 Jul 2017, A. Montoya-Esquivel (<named-content xmlns:xlink="http://www.w3.org/1999/xlink" content-type="dwc:institutional_code" xlink:title="Universidad Autónoma de Tlaxcala" xlink:href="http://grbio.org/institution/universidad-aut%C3%B3noma-de-tlaxcala" xlink:type="simple">TLXM</named-content> HJB16818). Municipality of Huamantla, La Malinche National Park, Los Pilares, approx. <named-content xmlns:xlink="http://www.w3.org/1999/xlink" content-type="dwc:verbatimCoordinates" xlink:type="simple"><named-content content-type="geo-json" specific-use="{&#34;type&#34;:&#34;Point&#34;,&#34;coordinates&#34;:[-97.923300,19.318400]}" id="NCID0E3NBI" xlink:type="simple">19.3184°N, 97.9233°W</named-content></named-content>, alt. approx. 2500 m, on soil in woodland under <italic><tp:taxon-name><tp:taxon-name-part taxon-name-part-type="genus" reg="Pinus">Pinus</tp:taxon-name-part></tp:taxon-name></italic> sp., 2 Aug 1991, A. Montoya-Esquivel (<named-content xmlns:xlink="http://www.w3.org/1999/xlink" content-type="dwc:institutional_code" xlink:title="Universidad Autónoma de Tlaxcala" xlink:href="http://grbio.org/institution/universidad-aut%C3%B3noma-de-tlaxcala" xlink:type="simple">TLXM</named-content> AME1048, HJB16788). Municipality of Nanacamilpa, <named-content xmlns:xlink="http://www.w3.org/1999/xlink" content-type="dwc:verbatimCoordinates" xlink:type="simple"><named-content content-type="geo-json" specific-use="{&#34;type&#34;:&#34;Point&#34;,&#34;coordinates&#34;:[-98.577800,19.492500]}" id="NCID0EQOBI" xlink:type="simple">19.4925°N, 98.5778°W</named-content></named-content>, alt. approx. 2725 m, on burnt soil and litter in coniferous woodland under <italic><tp:taxon-name><tp:taxon-name-part taxon-name-part-type="genus" reg="Pinus">Pinus</tp:taxon-name-part><tp:taxon-name-part taxon-name-part-type="species" reg="montezumae">montezumae</tp:taxon-name-part></tp:taxon-name></italic>, 6 Jul 2017, Forayer (<named-content xmlns:xlink="http://www.w3.org/1999/xlink" content-type="dwc:institutional_code" xlink:title="Universidad Autónoma de Tlaxcala" xlink:href="http://grbio.org/institution/universidad-aut%C3%B3noma-de-tlaxcala" xlink:type="simple">TLXM</named-content> HJB16747). Municipality of Nanacamilpa, <named-content xmlns:xlink="http://www.w3.org/1999/xlink" content-type="dwc:verbatimCoordinates" xlink:type="simple"><named-content content-type="geo-json" specific-use="{&#34;type&#34;:&#34;Point&#34;,&#34;coordinates&#34;:[-98.578300,19.492300]}" id="NCID0ERPBI" xlink:type="simple">19.4923°N, 98.5783°W</named-content></named-content>, alt. approx. 2730 m, on burnt soil and litter in coniferous woodland under <italic><tp:taxon-name><tp:taxon-name-part taxon-name-part-type="genus" reg="Pinus">Pinus</tp:taxon-name-part><tp:taxon-name-part taxon-name-part-type="species" reg="montezumae">montezumae</tp:taxon-name-part></tp:taxon-name></italic>, 6 Jul 2017, A. Kong (<named-content xmlns:xlink="http://www.w3.org/1999/xlink" content-type="dwc:institutional_code" xlink:title="Universidad Autónoma de Tlaxcala" xlink:href="http://grbio.org/institution/universidad-aut%C3%B3noma-de-tlaxcala" xlink:type="simple">TLXM</named-content> HJB16748). Municipality of Nanacamilpa, road from Nanacamilpa to Tepuente, <named-content xmlns:xlink="http://www.w3.org/1999/xlink" content-type="dwc:verbatimCoordinates" xlink:type="simple"><named-content content-type="geo-json" specific-use="{&#34;type&#34;:&#34;Point&#34;,&#34;coordinates&#34;:[-98.578300,19.492200]}" id="NCID0ESQBI" xlink:type="simple">19.4922°N, 98.5783°W</named-content></named-content>, alt. approx. 2730 m, on burnt soil and litter in coniferous woodland under <italic><tp:taxon-name><tp:taxon-name-part taxon-name-part-type="genus" reg="Pinus">Pinus</tp:taxon-name-part><tp:taxon-name-part taxon-name-part-type="species" reg="montezumae">montezumae</tp:taxon-name-part></tp:taxon-name></italic>, 6 Jul 2017, A. Montoya-Esquivel (<named-content xmlns:xlink="http://www.w3.org/1999/xlink" content-type="dwc:institutional_code" xlink:title="Universidad Autónoma de Tlaxcala" xlink:href="http://grbio.org/institution/universidad-aut%C3%B3noma-de-tlaxcala" xlink:type="simple">TLXM</named-content> HJB16749). Municipality of Nanacamilpa, road from Nanacamilpa to Tepuente, <named-content xmlns:xlink="http://www.w3.org/1999/xlink" content-type="dwc:verbatimCoordinates" xlink:type="simple"><named-content content-type="geo-json" specific-use="{&#34;type&#34;:&#34;Point&#34;,&#34;coordinates&#34;:[-98.579200,19.492800]}" id="NCID0ETRBI" xlink:type="simple">19.4928°N, 98.5792°W</named-content></named-content>, alt. approx. 2725 m, on burnt soil and litter in coniferous woodland under <italic><tp:taxon-name><tp:taxon-name-part taxon-name-part-type="genus" reg="Pinus">Pinus</tp:taxon-name-part><tp:taxon-name-part taxon-name-part-type="species" reg="montezumae">montezumae</tp:taxon-name-part></tp:taxon-name></italic>, 6 Jul 2017, L. Davies (<named-content xmlns:xlink="http://www.w3.org/1999/xlink" content-type="dwc:institutional_code" xlink:title="Universidad Autónoma de Tlaxcala" xlink:href="http://grbio.org/institution/universidad-aut%C3%B3noma-de-tlaxcala" xlink:type="simple">TLXM</named-content> HJB16750). Municipality of Nanacamilpa, <named-content xmlns:xlink="http://www.w3.org/1999/xlink" content-type="dwc:verbatimCoordinates" xlink:type="simple"><named-content content-type="geo-json" specific-use="{&#34;type&#34;:&#34;Point&#34;,&#34;coordinates&#34;:[-98.579200,19.492800]}" id="NCID0EUSBI" xlink:type="simple">19.4928°N, 98.5792°W</named-content></named-content>, alt. approx. 2725 m, on burnt soil and litter in coniferous woodland under <italic><tp:taxon-name><tp:taxon-name-part taxon-name-part-type="genus" reg="Pinus">Pinus</tp:taxon-name-part><tp:taxon-name-part taxon-name-part-type="species" reg="montezumae">montezumae</tp:taxon-name-part></tp:taxon-name></italic>, 6 Jul 2017, L. Davies (<named-content xmlns:xlink="http://www.w3.org/1999/xlink" content-type="dwc:institutional_code" xlink:title="Universidad Autónoma de Tlaxcala" xlink:href="http://grbio.org/institution/universidad-aut%C3%B3noma-de-tlaxcala" xlink:type="simple">TLXM</named-content> HJB16751). Municipality of Nanacamilpa, <named-content xmlns:xlink="http://www.w3.org/1999/xlink" content-type="dwc:verbatimCoordinates" xlink:type="simple"><named-content content-type="geo-json" specific-use="{&#34;type&#34;:&#34;Point&#34;,&#34;coordinates&#34;:[-98.579100,19.493300]}" id="NCID0EVTBI" xlink:type="simple">19.4933°N, 98.5791°W</named-content></named-content>, alt. approx. 2725 m, on burnt soil and litter in coniferous woodland under <italic><tp:taxon-name><tp:taxon-name-part taxon-name-part-type="genus" reg="Pinus">Pinus</tp:taxon-name-part><tp:taxon-name-part taxon-name-part-type="species" reg="montezumae">montezumae</tp:taxon-name-part></tp:taxon-name></italic>, 6 Jul 2017, L. Davies (<named-content xmlns:xlink="http://www.w3.org/1999/xlink" content-type="dwc:institutional_code" xlink:title="Universidad Autónoma de Tlaxcala" xlink:href="http://grbio.org/institution/universidad-aut%C3%B3noma-de-tlaxcala" xlink:type="simple">TLXM</named-content> HJB16752). Municipality of Nanacamilpa, <named-content xmlns:xlink="http://www.w3.org/1999/xlink" content-type="dwc:verbatimCoordinates" xlink:type="simple"><named-content content-type="geo-json" specific-use="{&#34;type&#34;:&#34;Point&#34;,&#34;coordinates&#34;:[-98.579000,19.493500]}" id="NCID0EWUBI" xlink:type="simple">19.4935°N, 98.579°W</named-content></named-content>, alt. approx. 2725 m, on burnt soil and litter in coniferous woodland under <italic><tp:taxon-name><tp:taxon-name-part taxon-name-part-type="genus" reg="Pinus">Pinus</tp:taxon-name-part><tp:taxon-name-part taxon-name-part-type="species" reg="montezumae">montezumae</tp:taxon-name-part></tp:taxon-name></italic>, 6 Jul 2017, L. Davies (<named-content xmlns:xlink="http://www.w3.org/1999/xlink" content-type="dwc:institutional_code" xlink:title="Universidad Autónoma de Tlaxcala" xlink:href="http://grbio.org/institution/universidad-aut%C3%B3noma-de-tlaxcala" xlink:type="simple">TLXM</named-content> HJB16753). Municipality of Panotla, San Mateo, Huexoyucan, <named-content xmlns:xlink="http://www.w3.org/1999/xlink" content-type="dwc:verbatimCoordinates" xlink:type="simple"><named-content content-type="geo-json" specific-use="{&#34;type&#34;:&#34;Point&#34;,&#34;coordinates&#34;:[-98.302800,19.387400]}" id="NCID0EXVBI" xlink:type="simple">19.3874°N, 98.3028°W</named-content></named-content>, alt. approx. 2485 m, on soil in deciduous woodland under <italic><tp:taxon-name><tp:taxon-name-part taxon-name-part-type="genus" reg="Quercus">Quercus</tp:taxon-name-part></tp:taxon-name></italic> sp., 10 Jul 2017, <tp:taxon-name><tp:taxon-name-part taxon-name-part-type="genus" reg="Hebeloma">H.</tp:taxon-name-part></tp:taxon-name>J. Beker (<named-content xmlns:xlink="http://www.w3.org/1999/xlink" content-type="dwc:institutional_code" xlink:title="Universidad Autónoma de Tlaxcala" xlink:href="http://grbio.org/institution/universidad-aut%C3%B3noma-de-tlaxcala" xlink:type="simple">TLXM</named-content> HJB16820). Municipality of Santa Ana Chiahutempan, La Malinche National Park, Surroundings of San Pedro Tlalcuapan, approx. <named-content xmlns:xlink="http://www.w3.org/1999/xlink" content-type="dwc:verbatimCoordinates" xlink:type="simple"><named-content content-type="geo-json" specific-use="{&#34;type&#34;:&#34;Point&#34;,&#34;coordinates&#34;:[-97.984100,19.215200]}" id="NCID0ERWBI" xlink:type="simple">19.2152°N, 97.9841°W</named-content></named-content>, alt. approx. 3100 m, on soil, 18 Jul 1998, A. Montoya-Esquivel (<named-content xmlns:xlink="http://www.w3.org/1999/xlink" content-type="dwc:institutional_code" xlink:title="Universidad Autónoma de Tlaxcala" xlink:href="http://grbio.org/institution/universidad-aut%C3%B3noma-de-tlaxcala" xlink:type="simple">TLXM</named-content> AME1652, HJB16766). Municipality of Tlaxco, north of El Rosario, El Rodeo, approx. <named-content xmlns:xlink="http://www.w3.org/1999/xlink" content-type="dwc:verbatimCoordinates" xlink:type="simple"><named-content content-type="geo-json" specific-use="{&#34;type&#34;:&#34;Point&#34;,&#34;coordinates&#34;:[-99.360500,19.339500]}" id="NCID0E5WBI" xlink:type="simple">19.3395°N, 99.3605°W</named-content></named-content>, alt. approx. 3100 m, on soil in woodland under <italic><tp:taxon-name><tp:taxon-name-part taxon-name-part-type="genus" reg="Pinus">Pinus</tp:taxon-name-part></tp:taxon-name></italic> sp. and <italic><tp:taxon-name><tp:taxon-name-part taxon-name-part-type="genus" reg="Quercus">Quercus</tp:taxon-name-part></tp:taxon-name></italic> sp., Jun 1991, A. Kong (<named-content xmlns:xlink="http://www.w3.org/1999/xlink" content-type="dwc:institutional_code" xlink:title="Universidad Autónoma de Tlaxcala" xlink:href="http://grbio.org/institution/universidad-aut%C3%B3noma-de-tlaxcala" xlink:type="simple">TLXM</named-content> AK1925, HJB16787). Municipality of Tlaxco, north of El Rosario, El Rodeo, approx. 19.2153°N, 97.9841°W, alt. approx. 3100 m, on soil in woodland under <italic><tp:taxon-name><tp:taxon-name-part taxon-name-part-type="genus" reg="Pinus">Pinus</tp:taxon-name-part></tp:taxon-name></italic> sp. and <italic><tp:taxon-name><tp:taxon-name-part taxon-name-part-type="genus" reg="Quercus">Quercus</tp:taxon-name-part></tp:taxon-name></italic> sp., 10 Jul 1991, A. Kong (<named-content xmlns:xlink="http://www.w3.org/1999/xlink" content-type="dwc:institutional_code" xlink:title="Universidad Autónoma de Tlaxcala" xlink:href="http://grbio.org/institution/universidad-aut%C3%B3noma-de-tlaxcala" xlink:type="simple">TLXM</named-content> AK1972, HJB16790). Municipality of Trinidad Sánchez Santos, La Malinche National Park, east of Javier Mina, approx. <named-content xmlns:xlink="http://www.w3.org/1999/xlink" content-type="dwc:verbatimCoordinates" xlink:type="simple"><named-content content-type="geo-json" specific-use="{&#34;type&#34;:&#34;Point&#34;,&#34;coordinates&#34;:[-97.984100,19.215200]}" id="NCID0EGZBI" xlink:type="simple">19.2152°N, 97.9841°W</named-content></named-content>, alt. approx. 3100 m, on soil, 21 May 1994, Hernandez-Valencia (<named-content xmlns:xlink="http://www.w3.org/1999/xlink" content-type="dwc:institutional_code" xlink:title="Universidad Autónoma de Tlaxcala" xlink:href="http://grbio.org/institution/universidad-aut%C3%B3noma-de-tlaxcala" xlink:type="simple">TLXM</named-content> HV6, HJB16778). Municipality of Trinidad Sánchez Santos, La Malinche National Park, east of Javier Mina, approx. 19.2153°N, 97.9841°W, alt. approx. 3100 m, on soil in woodland under <italic><tp:taxon-name><tp:taxon-name-part taxon-name-part-type="genus" reg="Alnus">Alnus</tp:taxon-name-part></tp:taxon-name></italic> sp. and <italic><tp:taxon-name><tp:taxon-name-part taxon-name-part-type="genus" reg="Pinus">Pinus</tp:taxon-name-part></tp:taxon-name></italic> sp., 3 Jul 1998, A. Montoya-Esquivel (<named-content xmlns:xlink="http://www.w3.org/1999/xlink" content-type="dwc:institutional_code" xlink:title="Universidad Autónoma de Tlaxcala" xlink:href="http://grbio.org/institution/universidad-aut%C3%B3noma-de-tlaxcala" xlink:type="simple">TLXM</named-content> AME1643, HJB16781). Tlaxcala City, mushrooms bought at the Tlaxcala market, 10 Jul 1999, A. Montoya-Esquivel (<named-content xmlns:xlink="http://www.w3.org/1999/xlink" content-type="dwc:institutional_code" xlink:title="Universidad Autónoma de Tlaxcala" xlink:href="http://grbio.org/institution/universidad-aut%C3%B3noma-de-tlaxcala" xlink:type="simple">TLXM</named-content> AME1713, HJB16764). Tlaxcala City, bought in market at Tlaxcala, collected from La Malinche National Park, <named-content xmlns:xlink="http://www.w3.org/1999/xlink" content-type="dwc:verbatimCoordinates" xlink:type="simple"><named-content content-type="geo-json" specific-use="{&#34;type&#34;:&#34;Point&#34;,&#34;coordinates&#34;:[-98.238700,19.321800]}" id="NCID0E31BI" xlink:type="simple">19.3218°N, 98.2387°W</named-content></named-content>, alt. approx. 2160 m, 8 Jul 2017, M.F.M. Aguilar (<named-content xmlns:xlink="http://www.w3.org/1999/xlink" content-type="dwc:institutional_code" xlink:title="Universidad Autónoma de Tlaxcala" xlink:href="http://grbio.org/institution/universidad-aut%C3%B3noma-de-tlaxcala" xlink:type="simple">TLXM</named-content> HJB16809). Tlaxcala City, bought in market at Tlaxcala, collected from La Malinche National Park, <named-content xmlns:xlink="http://www.w3.org/1999/xlink" content-type="dwc:verbatimCoordinates" xlink:type="simple"><named-content content-type="geo-json" specific-use="{&#34;type&#34;:&#34;Point&#34;,&#34;coordinates&#34;:[-98.238800,19.321800]}" id="NCID0EJ2BI" xlink:type="simple">19.3218°N, 98.2388°W</named-content></named-content>, alt. approx. 2160 m, 8 Jul 2017, M.F.M. Aguilar (<named-content xmlns:xlink="http://www.w3.org/1999/xlink" content-type="dwc:institutional_code" xlink:title="Universidad Autónoma de Tlaxcala" xlink:href="http://grbio.org/institution/universidad-aut%C3%B3noma-de-tlaxcala" xlink:type="simple">TLXM</named-content> HJB16810).</p></tp:treatment-sec><tp:treatment-sec sec-type="remarks" id="SECID0ET2BI"><title>Remarks.</title><p>With its small ellipsoid, non-dextrinoid basidiospores and cheilocystidia swollen in the lower half, often lageniform or ventricose, this taxon clearly belongs to <tp:taxon-name><tp:taxon-name-part taxon-name-part-type="genus" reg="Hebeloma">Hebeloma</tp:taxon-name-part><tp:taxon-name-part taxon-name-part-type="infraspecific-rank">sect.</tp:taxon-name-part><tp:taxon-name-part taxon-name-part-type="section" reg="Hebeloma">Hebeloma</tp:taxon-name-part></tp:taxon-name> and is closely related to the complex of species around <italic><tp:taxon-name><tp:taxon-name-part taxon-name-part-type="genus" reg="Hebeloma">H.</tp:taxon-name-part><tp:taxon-name-part taxon-name-part-type="species" reg="mesophaeum">mesophaeum</tp:taxon-name-part></tp:taxon-name></italic>. The close, but not crowded, lamellae with more than 50 full length lamellae rules out <italic><tp:taxon-name><tp:taxon-name-part taxon-name-part-type="genus" reg="Hebeloma">H.</tp:taxon-name-part><tp:taxon-name-part taxon-name-part-type="species" reg="excedens">excedens</tp:taxon-name-part></tp:taxon-name></italic> and <italic><tp:taxon-name><tp:taxon-name-part taxon-name-part-type="genus" reg="Hebeloma">H.</tp:taxon-name-part><tp:taxon-name-part taxon-name-part-type="species" reg="mesophaeum">mesophaeum</tp:taxon-name-part></tp:taxon-name></italic>, both of which are widespread throughout North America (<xref ref-type="bibr" rid="B28">Eberhardt et al. 2022a</xref>). Indeed, were this mushroom collected in Europe, and the key of <xref ref-type="bibr" rid="B10">Beker et al. (2016)</xref> applied, this would key out to <italic><tp:taxon-name><tp:taxon-name-part taxon-name-part-type="genus" reg="Hebeloma">H.</tp:taxon-name-part><tp:taxon-name-part taxon-name-part-type="species" reg="subtortum">subtortum</tp:taxon-name-part></tp:taxon-name></italic>. <italic><tp:taxon-name><tp:taxon-name-part taxon-name-part-type="genus" reg="Hebeloma">Hebeloma</tp:taxon-name-part><tp:taxon-name-part taxon-name-part-type="species" reg="subtortum">subtortum</tp:taxon-name-part></tp:taxon-name></italic> is most common in southern Europe, growing with lowland pines, and not known from North America. Within North America, no known taxon in <tp:taxon-name><tp:taxon-name-part taxon-name-part-type="genus" reg="Hebeloma">H.</tp:taxon-name-part><tp:taxon-name-part taxon-name-part-type="infraspecific-rank">sect.</tp:taxon-name-part><tp:taxon-name-part taxon-name-part-type="section" reg="Hebeloma">Hebeloma</tp:taxon-name-part></tp:taxon-name> with such small ellipsoid spores has this number of full-length lamellae, making these characters sufficient for its determination.</p><p>Fig. <xref ref-type="fig" rid="F6">6D–E</xref> show this mushroom for sale in local markets of Tlaxcala, where it is regarded as a prized edible mushroom known as hongo de ocote (ocote mushroom) in Spanish (<xref ref-type="bibr" rid="B54">Montoya et al. 2002</xref>). It is gathered from the temperate pine woodlands at altitudes of 2000 m and above. The local people burn the ground in the pine forests, ahead of the growing season, to encourage the growth of this mushroom. Frequent, controlled fires prevent the development of hot fires that would also damage the pines and pine roots, which are required for the fungi to grow. It is referred to in Nahuatl by several names, for example as the Xolete de ocō-xāl or ocō-xāl-nanácatl (ocō-xālli = pine-litter; mushroom growing in ocō-xāl - the mushroom of the pine needles), rastrojo-nanácatl (mushroom growing on stubble), ocochalero, ocotero, ocoxal, ocochal, cholete de ocote, nixtamalero or as chamusquinero, meaning from burnt ground (<xref ref-type="bibr" rid="B30">Estrada-Martínez et al. 2009</xref>; <xref ref-type="bibr" rid="B62">Reyes-López et al. 2020</xref>; <xref ref-type="bibr" rid="B70">Viveros-Assad et al. 2019</xref>). It is likely the same species as mentioned by <xref ref-type="bibr" rid="B38">Guzmán (1977)</xref> as “joletes” in Spanish, described as commonly sold in the Amecameca market, where it is recommended to boil them and then discard the water so that they are safe for consumption.</p><fig id="F6" position="float" orientation="portrait"><object-id xmlns:xlink="http://www.w3.org/1999/xlink" content-type="doi" xlink:type="simple">10.3897/mycokeys.90.85267.figure6</object-id><object-id xmlns:xlink="http://www.w3.org/1999/xlink" content-type="arpha" xlink:type="simple">F73F84EC-A9F9-5C8A-9C38-A1B805E7DEE0</object-id><label>Figure 6.</label><caption><p><italic><tp:taxon-name><tp:taxon-name-part taxon-name-part-type="genus" reg="Hebeloma">Hebeloma</tp:taxon-name-part><tp:taxon-name-part taxon-name-part-type="species" reg="ambustiterranum">ambustiterranum</tp:taxon-name-part></tp:taxon-name></italic><bold>A–C</bold> basidiomata <bold>A</bold> holotype <named-content xmlns:xlink="http://www.w3.org/1999/xlink" content-type="dwc:institutional_code" xlink:title="Universidad Autónoma de Tlaxcala" xlink:href="http://grbio.org/institution/universidad-aut%C3%B3noma-de-tlaxcala" xlink:type="simple">TLXM</named-content> 6155 (HJB16802) <bold>B</bold><named-content xmlns:xlink="http://www.w3.org/1999/xlink" content-type="dwc:institutional_code" xlink:title="Universidad Autónoma de Tlaxcala" xlink:href="http://grbio.org/institution/universidad-aut%C3%B3noma-de-tlaxcala" xlink:type="simple">TLXM</named-content> HJB16803. <bold>C</bold><named-content xmlns:xlink="http://www.w3.org/1999/xlink" content-type="dwc:institutional_code" xlink:title="Universidad Autónoma de Tlaxcala" xlink:href="http://grbio.org/institution/universidad-aut%C3%B3noma-de-tlaxcala" xlink:type="simple">TLXM</named-content> HJB16805 <bold>D</bold> mushroom vendor in the market of Tlaxcala City <bold>E</bold><italic><tp:taxon-name><tp:taxon-name-part taxon-name-part-type="genus" reg="Hebeloma">H.</tp:taxon-name-part><tp:taxon-name-part taxon-name-part-type="species" reg="ambustiterranum">ambustiterranum</tp:taxon-name-part></tp:taxon-name></italic> sold in the market of Tlaxcala City. Photos <bold>A–D</bold><tp:taxon-name><tp:taxon-name-part taxon-name-part-type="genus" reg="Hebeloma">H.</tp:taxon-name-part></tp:taxon-name>J. Beker <bold>E</bold> A. Montoya.</p></caption><graphic xmlns:xlink="http://www.w3.org/1999/xlink" xlink:href="mycokeys-90-163-g006.jpg" position="float" orientation="portrait" xlink:type="simple" id="oo_708807.jpg"><uri content-type="original_file" xlink:type="simple">https://binary.pensoft.net/fig/708807</uri></graphic></fig><fig id="F7" position="float" orientation="portrait"><object-id xmlns:xlink="http://www.w3.org/1999/xlink" content-type="doi" xlink:type="simple">10.3897/mycokeys.90.85267.figure7</object-id><object-id xmlns:xlink="http://www.w3.org/1999/xlink" content-type="arpha" xlink:type="simple">24051B27-6B3D-5874-BEFA-EA8D0868096A</object-id><label>Figure 7.</label><caption><p>Holotype of <italic><tp:taxon-name><tp:taxon-name-part taxon-name-part-type="genus" reg="Hebeloma">Hebeloma</tp:taxon-name-part><tp:taxon-name-part taxon-name-part-type="species" reg="ambustiterranum">ambustiterranum</tp:taxon-name-part></tp:taxon-name></italic><named-content xmlns:xlink="http://www.w3.org/1999/xlink" content-type="dwc:institutional_code" xlink:title="Universidad Autónoma de Tlaxcala" xlink:href="http://grbio.org/institution/universidad-aut%C3%B3noma-de-tlaxcala" xlink:type="simple">TLXM</named-content> 6155 (HJB16802) <bold>A</bold> basidiospores ×1600 <bold>B</bold> spore ornamentation ×1600 <bold>C</bold> basidiospores in Melzer’s reagent ×1600 <bold>D–E</bold> cheilocystidia ×1000 <bold>F</bold> basidia ×1000 <bold>G</bold> cheilocystidia on lamella edge ×500 <bold>H</bold> caulocystidia ×500 <bold>I</bold> Cutis ×125. All in KOH, except <bold>C</bold>. Scale bars: 5 µm (<bold>A–F</bold>); 10 µm (<bold>G–J</bold>); 50 µm (<bold>K</bold>). Photos <tp:taxon-name><tp:taxon-name-part taxon-name-part-type="genus" reg="Hebeloma">H.</tp:taxon-name-part></tp:taxon-name>J. Beker.</p></caption><graphic xmlns:xlink="http://www.w3.org/1999/xlink" xlink:href="mycokeys-90-163-g007.jpg" position="float" orientation="portrait" xlink:type="simple" id="oo_708808.jpg"><uri content-type="original_file" xlink:type="simple">https://binary.pensoft.net/fig/708808</uri></graphic></fig></tp:treatment-sec><ref-list><ref id="B28"><mixed-citation xmlns:xlink="http://www.w3.org/1999/xlink" xlink:type="simple"><person-group><name name-style="western"><surname>Eberhardt</surname><given-names>U</given-names></name><name name-style="western"><surname>Schütz</surname><given-names>N</given-names></name><name name-style="western"><surname>Bartlett</surname><given-names>P</given-names></name><name name-style="western"><surname>Beker</surname><given-names>HJ</given-names></name></person-group> (<year>2022a</year>) 96 North American taxa sorted – Peck’s <italic><tp:taxon-name><tp:taxon-name-part taxon-name-part-type="genus">Hebeloma</tp:taxon-name-part></tp:taxon-name></italic> revisited. Mycologia online early. <ext-link xlink:href="10.1080/00275514.2021.2012063" ext-link-type="doi" xlink:type="simple">https://doi.org/10.1080/00275514.2021.2012063</ext-link></mixed-citation></ref><ref id="B10"><mixed-citation xmlns:xlink="http://www.w3.org/1999/xlink" xlink:type="simple"><person-group><name name-style="western"><surname>Beker</surname><given-names>HJ</given-names></name><name name-style="western"><surname>Eberhardt</surname><given-names>U</given-names></name><name name-style="western"><surname>Vesterholt</surname><given-names>J</given-names></name></person-group> (<year>2016</year>) <source><italic><tp:taxon-name><tp:taxon-name-part taxon-name-part-type="genus">Hebeloma</tp:taxon-name-part></tp:taxon-name></italic> (Fr.) P. Kumm. <tp:taxon-name><tp:taxon-name-part taxon-name-part-type="kingdom">Fungi</tp:taxon-name-part></tp:taxon-name> Europaei 13.</source><publisher-name>Edizioni Tecnografica</publisher-name>, <publisher-loc>Lomazzo, Italy</publisher-loc>, <size units="page">1232 pp</size>.</mixed-citation></ref><ref id="B54"><mixed-citation xmlns:xlink="http://www.w3.org/1999/xlink" xlink:type="simple"><person-group><name name-style="western"><surname>Montoya</surname><given-names>A</given-names></name><name name-style="western"><surname>Estrada-Torres</surname><given-names>A</given-names></name><name name-style="western"><surname>Caballero</surname><given-names>J</given-names></name></person-group> (<year>2002</year>) <article-title>Comparative ethonomycological survey of three localities from La Malinche volcano, Mexico.</article-title><source>Journal of Ethnobiology</source><volume>22</volume>: <fpage>103</fpage>–<lpage>133</lpage>.</mixed-citation></ref><ref id="B30"><mixed-citation xmlns:xlink="http://www.w3.org/1999/xlink" xlink:type="simple"><person-group><name name-style="western"><surname>Estrada-Martínez</surname><given-names>E</given-names></name><name name-style="western"><surname>Guzmán</surname><given-names>G</given-names></name><name name-style="western"><surname>Tovar</surname><given-names>DC</given-names></name><name name-style="western"><surname>Ortega Paczka</surname><given-names>R</given-names></name></person-group> (<year>2009</year>) <article-title>Contribución al conocimiento etnomicológico de los hongos comestibles silvestres de mercados regionales y comunidades de la Sierra Nevada (México).</article-title><source>Interciencia</source><volume>34</volume>: <fpage>25</fpage>–<lpage>33</lpage>.</mixed-citation></ref><ref id="B62"><mixed-citation xmlns:xlink="http://www.w3.org/1999/xlink" xlink:type="simple"><person-group><name name-style="western"><surname>Reyes-López</surname><given-names>RC</given-names></name><name name-style="western"><surname>Montoya</surname><given-names>A</given-names></name><name name-style="western"><surname>Kong</surname><given-names>A</given-names></name><name name-style="western"><surname>Cruz-Campuzano</surname><given-names>EA</given-names></name><name name-style="western"><surname>Caballero-Nieto</surname><given-names>J</given-names></name></person-group> (<year>2020</year>) <article-title>Folk classification of wild mushrooms from San Isidro Buensuceso, Tlaxcala, Central Mexico.</article-title><source>Journal of Ethnobiology and Ethnomedicine</source><volume>16</volume>(<issue>53</issue>): <fpage>1</fpage>–<lpage>21</lpage>. <ext-link xlink:href="10.1186/s13002-020-00408-x" ext-link-type="doi" xlink:type="simple">https://doi.org/10.1186/s13002-020-00408-x</ext-link></mixed-citation></ref><ref id="B70"><mixed-citation xmlns:xlink="http://www.w3.org/1999/xlink" xlink:type="simple"><person-group><name name-style="western"><surname>Viveros-Assad</surname><given-names>LJ</given-names></name><name name-style="western"><surname>Flores-Encarnación</surname><given-names>M</given-names></name><name name-style="western"><surname>Carreño-López</surname><given-names>R</given-names></name><name name-style="western"><surname>Munguía-Pérez</surname><given-names>R</given-names></name><name name-style="western"><surname>Santiesteban</surname><given-names>NA</given-names></name><name name-style="western"><surname>García-García</surname><given-names>SMC</given-names></name></person-group> (<year>2019</year>) Etnomicología de la Sierra Nevada. RD ICUAP 5(15). <ext-link xlink:href="http://rd.buap.mx/ojs-dm/index.php/rdicuap/article/view/393" ext-link-type="uri" xlink:type="simple">http://rd.buap.mx/ojs-dm/index.php/rdicuap/article/view/393</ext-link> [accessed 19 Jan 2021]</mixed-citation></ref><ref id="B38"><mixed-citation xmlns:xlink="http://www.w3.org/1999/xlink" xlink:type="simple"><person-group><name name-style="western"><surname>Guzmán</surname><given-names>G</given-names></name></person-group> (<year>1977</year>) <source>Identificación de Los Hongos: Comestibles, Venenosos, Alucinantes y Destructores de La Madera.</source><publisher-name>Editorial Limusa</publisher-name>, <publisher-loc>Mexico City</publisher-loc>, <size units="page">236 pp</size>.</mixed-citation></ref></ref-list></tp:taxon-treatment>
