# Supplementary material for: ﻿Not (only) poison pies – Hebeloma (Agaricales, Hymenogastraceae) in Mexico
Source: MycoKeys. 2022 Jun 30;90:163–202. doi: 10.3897/mycokeys.90.85267 (PMC9849069; doi:10.3897/mycokeys.90.85267)
Supplement: XML Treatment for Hebeloma cohaerens [file mycokeys.90.85267-treatment2.xml]

<!DOCTYPE tp:taxon-treatment
  PUBLIC "-//TaxonX//DTD Taxonomic Treatment Publishing DTD v0 20100105//EN" "tax-treatment-NSO.dtd">
<tp:taxon-treatment xmlns:tp="http://www.plazi.org/taxpub"><tp:treatment-meta><kwd-group><label>Taxon classification</label><kwd>
                <named-content content-type="kingdom">Fungi</named-content>
              </kwd><kwd>
                <named-content content-type="order">Agaricales</named-content>
              </kwd><kwd>
                <named-content content-type="family">Hymenogastraceae</named-content>
              </kwd></kwd-group><mixed-citation publication-type="journal"><person-group><name><surname>Eberhardt</surname><given-names>Ursula</given-names></name><name><surname>Kong</surname><given-names>Alejandro</given-names></name><name><surname>Montoya</surname><given-names>Adriana</given-names></name><name><surname>Schütz</surname><given-names>Nicole</given-names></name><name><surname>Bartlett</surname><given-names>Peter</given-names></name><name><surname>Beker</surname><given-names>Henry J.</given-names></name></person-group><article-title>﻿Not (only) poison pies – <italic><tp:taxon-name><tp:taxon-name-part taxon-name-part-type="genus" reg="Hebeloma">Hebeloma</tp:taxon-name-part></tp:taxon-name></italic> (<tp:taxon-name><tp:taxon-name-part taxon-name-part-type="genus" reg="Agaricales">Agaricales</tp:taxon-name-part></tp:taxon-name>, <tp:taxon-name><tp:taxon-name-part taxon-name-part-type="family">Hymenogastraceae</tp:taxon-name-part></tp:taxon-name>) in Mexico</article-title><source>MycoKeys</source><day>30</day><month>06</month><year>2022</year><volume>90</volume><fpage>163</fpage><lpage>202</lpage><pub-id pub-id-type="doi">10.3897/mycokeys.90.85267</pub-id></mixed-citation></tp:treatment-meta><tp:nomenclature><label>﻿</label><tp:taxon-name>
              <object-id xmlns:xlink="http://www.w3.org/1999/xlink" content-type="arpha" xlink:type="simple">CBDB0995-27EE-5EA4-82CE-1722CFFC9B82</object-id>
              <tp:taxon-name-part taxon-name-part-type="genus" reg="Hebeloma">Hebeloma</tp:taxon-name-part>
              <tp:taxon-name-part taxon-name-part-type="species" reg="cohaerens">cohaerens</tp:taxon-name-part>
              <object-id xmlns:xlink="http://www.w3.org/1999/xlink" content-type="mycobank" xlink:type="simple">842828</object-id>
            </tp:taxon-name><tp:taxon-authority>A. Montoya &amp; Beker, sp. nov.</tp:taxon-authority><xref ref-type="fig" rid="F8">Figs 8</xref><xref ref-type="fig" rid="F9">, 9</xref></tp:nomenclature><tp:treatment-sec sec-type="material" id="SECID0EWHCI"><title>Type.</title><p>Mexico. Tlaxcala: Municipality of Panotla, 1 km al este de San Francisco Temezontla, approx. <named-content xmlns:xlink="http://www.w3.org/1999/xlink" content-type="dwc:verbatimCoordinates" xlink:type="simple"><named-content content-type="geo-json" specific-use="{&#34;type&#34;:&#34;Point&#34;,&#34;coordinates&#34;:[-98.278400,19.349600]}" id="NCID0E6HCI" xlink:type="simple">19.3496°N, 98.2784°W</named-content></named-content>, alt. approx. 2600 m, in deciduous woodland under <italic><tp:taxon-name><tp:taxon-name-part taxon-name-part-type="genus" reg="Quercus">Quercus</tp:taxon-name-part></tp:taxon-name></italic> sp., 23 Jul 2017, A. Montoya-Esquivel AME3102 (holotype <named-content xmlns:xlink="http://www.w3.org/1999/xlink" content-type="dwc:institutional_code" xlink:title="Universidad Autónoma de Tlaxcala" xlink:href="http://grbio.org/institution/universidad-aut%C3%B3noma-de-tlaxcala" xlink:type="simple">TLXM</named-content> 6156; isotype BR 5020224875654V; HJB17733); Genbank ITS <ext-link xmlns:xlink="http://www.w3.org/1999/xlink" ext-link-type="gen" xlink:href="ON202511" xlink:type="simple">ON202511</ext-link>.</p></tp:treatment-sec><tp:treatment-sec sec-type="diagnosis" id="SECID0EVICI"><title>Diagnosis.</title><p>The short clavate-ventricose cheilocystidia, with average apical width less 6.5 µm, the small (on average less than 10 × 5.5 µm), weakly ornamented but rather strongly dextrinoid basidiospores and the whitish to cream or buff color of the pileus, differentiate this species from other <italic><tp:taxon-name><tp:taxon-name-part taxon-name-part-type="genus" reg="Hebeloma">Hebeloma</tp:taxon-name-part></tp:taxon-name></italic> species.</p></tp:treatment-sec><tp:treatment-sec sec-type="etymology" id="SECID0ELJCI"><title>Etymology.</title><p>From <italic><tp:taxon-name><tp:taxon-name-part taxon-name-part-type="genus" reg="Hebeloma"/><tp:taxon-name-part taxon-name-part-type="species" reg="cohaerens">cohaerens</tp:taxon-name-part></tp:taxon-name></italic> (adj. Latin) meaning united or joined together, to emphasize the connate habitus.</p></tp:treatment-sec><tp:treatment-sec sec-type="description" id="SECID0E2JCI"><title>Description.</title><p>Pileus (22) 32–38 (47) mm diameter, convex, often applanate, occasionally umbonate; margin smooth, often involute, particularly when young, occasionally eroded, not hygrophanous; usually almost unicolored, usually cream or buff, sometimes slightly paler towards margin. Lamellae often adnate or adnexed, occasionally emarginate, depth up to 4 mm, white, cream to brown, with white fimbriate edge but without droplets on the lamella edge, number of full-length lamellae 70–80. Stipe (31) 37–46 (48) mm long, (5) 7–8 (10) mm diameter at median, usually cylindrical but sometimes with a clavate base, surface cream, ivory, not discoloring, fibrillose, pruinose, particularly towards apex; base with white mycelium. Context in pileus and stipe white to cream, firm, in stipe stuffed; taste not recorded, smell earthy. Spore deposit color not recorded.</p><p>Basidiospores based on n = 64 spores of the holotype, 5% to 95% percentile range 8.6–10.5 × 4.9–5.7 µm, with median 9.4 × 5.3 µm and av. 9.5 × 5.3 µm with S.D. length 0.57 µm and width 0.26 µm; Q value 5% to 95% percentile range 1.64–1.95, with median 1.79 and av. 1.78 with S.D. 0.10; spore size based on four collections medians 9.1–9.5 × 5.3–5.6 µm and av. 9.1–9.5 × 5.3–5.5 µm with av. S.D. length 0.50 µm and width 0.30 µm, av. Q 1.65–1.78, amygdaloid, occasionally limoniform, with small apiculus and rounded apically, often subacute, with a distinct thinning of the apical wall and sometimes a papilla, usually guttulate with one or sometimes more oily drops, at most weakly ornamented (ornamentation only visible under immersion), with a perispore hardly loosening, rather strongly dextrinoid, becoming medium reddish brown in Melzer’s reagent (O1/2; P0; D3); yellow brown in KOH. Basidia 22–27 × 5–7 µm, with av. Q 3.7–3.8 µm, cylindrical to clavate, hyaline, 4–spored. Cheilocystidium width near apex holotype 5% to 95% percentile range 4.7–7.7 µm, with median 6.0 µm and av. 6.1 µm with S.D. 1.0 µm; across four collections median 5.6–6.4 µm and av. 5.5–6.3 µm; examining approx. 20 selected cheilocystidia of each of the four collections yields a range for the avs. of 33–36 × 5.5–6.3 × 3.5–4.1 × 5.5–6.6 µm and 33 × 6.1 × 4.1 × 6.5 µm av. for holotype. Cheilocystidium av. ratios A/M: 1.49–1.63, A/B: 0.86–1.03, B/M: 1.59–1.88, mainly clavate-ventricose, often with one or two septa. Pleurocystidia absent. Caulocystidia similar to cheilocystidia but larger, up to 90 μm long. Pileipellis an ixocutis with an epicutis up to 110 µm thick, with gelatinized, hyphae up to 6 µm wide; subcutis cream to pale yellow, and the trama below the cutis made up of cylindrical, often ellipsoid cells, up to 14 µm wide. Clamp connections present throughout the basidiome.</p></tp:treatment-sec><tp:treatment-sec sec-type="ecology" id="SECID0EPNCI"><title>Ecology and distribution.</title><p>In deciduous or mixed woodlands apparently associated with <italic><tp:taxon-name><tp:taxon-name-part taxon-name-part-type="genus" reg="Quercus">Quercus</tp:taxon-name-part></tp:taxon-name></italic> or <italic><tp:taxon-name><tp:taxon-name-part taxon-name-part-type="genus" reg="Pseudotsuga">Pseudotsuga</tp:taxon-name-part></tp:taxon-name></italic>. Growth habit mainly caespitose, sometimes with a few scattered basidiomes. To date, all collections of <italic><tp:taxon-name><tp:taxon-name-part taxon-name-part-type="genus" reg="Hebeloma">Hebeloma</tp:taxon-name-part><tp:taxon-name-part taxon-name-part-type="species" reg="cohaerens">cohaerens</tp:taxon-name-part></tp:taxon-name></italic> recorded from Tlaxcala at altitudes of 2600 m or more.</p></tp:treatment-sec><tp:treatment-sec sec-type="Additional collections examined" id="SECID0EYOCI"><title>Additional collections examined.</title><p>Mexico. <bold>Tlaxcala</bold>: Municipality of Panotla, 1 km al este de San Francisco Temezontla, approx. <named-content xmlns:xlink="http://www.w3.org/1999/xlink" content-type="dwc:verbatimCoordinates" xlink:type="simple"><named-content content-type="geo-json" specific-use="{&#34;type&#34;:&#34;Point&#34;,&#34;coordinates&#34;:[-98.278400,19.349600]}" id="NCID0EDPCI" xlink:type="simple">19.3496°N, 98.2784°W</named-content></named-content>, alt. approx. 2600 m, in deciduous woodland under <italic><tp:taxon-name><tp:taxon-name-part taxon-name-part-type="genus" reg="Quercus">Quercus</tp:taxon-name-part></tp:taxon-name></italic> sp., 23 Jul 2017, A. Montoya-Esquivel (<named-content xmlns:xlink="http://www.w3.org/1999/xlink" content-type="dwc:institutional_code" xlink:title="Universidad Autónoma de Tlaxcala" xlink:href="http://grbio.org/institution/universidad-aut%C3%B3noma-de-tlaxcala" xlink:type="simple">TLXM</named-content> AME3101, HJB17732). Municipality of Panotla, 1 km al este de San Francisco Temezontla, approx. <named-content xmlns:xlink="http://www.w3.org/1999/xlink" content-type="dwc:verbatimCoordinates" xlink:type="simple"><named-content content-type="geo-json" specific-use="{&#34;type&#34;:&#34;Point&#34;,&#34;coordinates&#34;:[-98.278400,19.349600]}" id="NCID0EXPCI" xlink:type="simple">19.3496°N, 98.2784°W</named-content></named-content>, alt. approx. 2600 m, in deciduous woodland under <italic><tp:taxon-name><tp:taxon-name-part taxon-name-part-type="genus" reg="Quercus">Quercus</tp:taxon-name-part></tp:taxon-name></italic> sp., 23 Jul 2017, A. Kong (<named-content xmlns:xlink="http://www.w3.org/1999/xlink" content-type="dwc:institutional_code" xlink:title="Universidad Autónoma de Tlaxcala" xlink:href="http://grbio.org/institution/universidad-aut%C3%B3noma-de-tlaxcala" xlink:type="simple">TLXM</named-content> AK17-08, HJB17737). Municipality of Terrenate, Rancho el pozo, approx. <named-content xmlns:xlink="http://www.w3.org/1999/xlink" content-type="dwc:verbatimCoordinates" xlink:type="simple"><named-content content-type="geo-json" specific-use="{&#34;type&#34;:&#34;Point&#34;,&#34;coordinates&#34;:[-97.904600,19.540700]}" id="NCID0ELQCI" xlink:type="simple">19.5407°N, 97.9046°W</named-content></named-content>, alt. approx. 2900 m, on soil in woodland under <italic><tp:taxon-name><tp:taxon-name-part taxon-name-part-type="genus" reg="Pseudotsuga">Pseudotsuga</tp:taxon-name-part></tp:taxon-name></italic> sp., 13 Jul 1995, Galindo-Flores (<named-content xmlns:xlink="http://www.w3.org/1999/xlink" content-type="dwc:institutional_code" xlink:title="Universidad Autónoma de Tlaxcala" xlink:href="http://grbio.org/institution/universidad-aut%C3%B3noma-de-tlaxcala" xlink:type="simple">TLXM</named-content> GF1866, HJB16779).</p></tp:treatment-sec><tp:treatment-sec sec-type="remarks" id="SECID0E3QCI"><title>Remarks.</title><p>The small, short clavate-ventricose cheilocystidia, together with the small rather smooth, rather strongly dextrinoid basidiospores, support the placement of this species within <tp:taxon-name><tp:taxon-name-part taxon-name-part-type="genus" reg="Hebeloma">Hebeloma</tp:taxon-name-part><tp:taxon-name-part taxon-name-part-type="infraspecific-rank">sect.</tp:taxon-name-part><tp:taxon-name-part taxon-name-part-type="section" reg="Theobromina">Theobromina</tp:taxon-name-part></tp:taxon-name>. Within this section the pale cream to buff pileus color together with the caespitose habitus is unique.</p><p>The description was based on just four collections all from the same region of Mexico, and is not known from any other location. More records for this species will help to define better its morphological characters and its biogeographic preferences.</p><p>The minimum interspecific distance between the ITS sequences of <italic><tp:taxon-name><tp:taxon-name-part taxon-name-part-type="genus" reg="Hebeloma">H.</tp:taxon-name-part><tp:taxon-name-part taxon-name-part-type="species" reg="cohaerens">cohaerens</tp:taxon-name-part></tp:taxon-name></italic> and sequences from other species is around 1.2%. The BLAST result of the type sequence of <italic><tp:taxon-name><tp:taxon-name-part taxon-name-part-type="genus" reg="Hebeloma">H.</tp:taxon-name-part><tp:taxon-name-part taxon-name-part-type="species" reg="cohaerens">cohaerens</tp:taxon-name-part></tp:taxon-name></italic> against UNITE resulted in a hit of a soil sample sequence, pointing towards UNITE SH1563973.08FU (98.5% level). This SH includes two independently generated sequences from California (UDB0767851, soil sample, <xref ref-type="bibr" rid="B67">Tedersoo et al. 2021</xref>; <ext-link xmlns:xlink="http://www.w3.org/1999/xlink" ext-link-type="gen" xlink:href="DQ822802" xlink:type="simple">DQ822802</ext-link>, basidiome, Point Reyes National Seashore Reserve, under <italic><tp:taxon-name><tp:taxon-name-part taxon-name-part-type="genus" reg="Pinus">Pinus</tp:taxon-name-part><tp:taxon-name-part taxon-name-part-type="species" reg="muricata">muricata</tp:taxon-name-part></tp:taxon-name></italic>, <xref ref-type="bibr" rid="B59">Peay et al. 2007</xref>) that differ by around 0.5% from the sequences assigned to <italic><tp:taxon-name><tp:taxon-name-part taxon-name-part-type="genus" reg="Hebeloma">H.</tp:taxon-name-part><tp:taxon-name-part taxon-name-part-type="species" reg="cohaerens">cohaerens</tp:taxon-name-part></tp:taxon-name></italic>, but match no other species. These results suggest that <italic><tp:taxon-name><tp:taxon-name-part taxon-name-part-type="genus" reg="Hebeloma">H.</tp:taxon-name-part><tp:taxon-name-part taxon-name-part-type="species" reg="cohaerens">cohaerens</tp:taxon-name-part></tp:taxon-name></italic> may occur in the US (California) and the UNITE SH corresponding to <italic><tp:taxon-name><tp:taxon-name-part taxon-name-part-type="genus" reg="Hebeloma">H.</tp:taxon-name-part><tp:taxon-name-part taxon-name-part-type="species" reg="cohaerens">cohaerens</tp:taxon-name-part></tp:taxon-name></italic> is likely to be SH1563973.08FU.</p><fig id="F8" position="float" orientation="portrait"><object-id xmlns:xlink="http://www.w3.org/1999/xlink" content-type="doi" xlink:type="simple">10.3897/mycokeys.90.85267.figure8</object-id><object-id xmlns:xlink="http://www.w3.org/1999/xlink" content-type="arpha" xlink:type="simple">5FF97A07-6659-5C29-A580-200F51564024</object-id><label>Figure 8.</label><caption><p><bold>A–B</bold> basidiomata, holotype of <italic><tp:taxon-name><tp:taxon-name-part taxon-name-part-type="genus" reg="Hebeloma">Hebeloma</tp:taxon-name-part><tp:taxon-name-part taxon-name-part-type="species" reg="cohaerens">cohaerens</tp:taxon-name-part></tp:taxon-name></italic><named-content xmlns:xlink="http://www.w3.org/1999/xlink" content-type="dwc:institutional_code" xlink:title="Universidad Autónoma de Tlaxcala" xlink:href="http://grbio.org/institution/universidad-aut%C3%B3noma-de-tlaxcala" xlink:type="simple">TLXM</named-content> 6156 (HJB17733). Photos A. Kong.</p></caption><graphic xmlns:xlink="http://www.w3.org/1999/xlink" xlink:href="mycokeys-90-163-g008.jpg" position="float" orientation="portrait" xlink:type="simple" id="oo_708809.jpg"><uri content-type="original_file" xlink:type="simple">https://binary.pensoft.net/fig/708809</uri></graphic></fig><fig id="F9" position="float" orientation="portrait"><object-id xmlns:xlink="http://www.w3.org/1999/xlink" content-type="doi" xlink:type="simple">10.3897/mycokeys.90.85267.figure9</object-id><object-id xmlns:xlink="http://www.w3.org/1999/xlink" content-type="arpha" xlink:type="simple">FD761BD2-BB56-591B-8323-7A008FF61658</object-id><label>Figure 9.</label><caption><p>Holotype of <italic><tp:taxon-name><tp:taxon-name-part taxon-name-part-type="genus" reg="Hebeloma">Hebeloma</tp:taxon-name-part><tp:taxon-name-part taxon-name-part-type="species" reg="cohaerens">cohaerens</tp:taxon-name-part></tp:taxon-name></italic><named-content xmlns:xlink="http://www.w3.org/1999/xlink" content-type="dwc:institutional_code" xlink:title="Universidad Autónoma de Tlaxcala" xlink:href="http://grbio.org/institution/universidad-aut%C3%B3noma-de-tlaxcala" xlink:type="simple">TLXM</named-content> 6156 (HJB17733) <bold>A</bold> basidiospores ×1600− <bold>B</bold> spore ornamentation ×1600 <bold>C</bold> basidiospores in Melzer’s reagent ×1600 <bold>D–E</bold> cheilocystidia ×1000 <bold>F</bold> basidia ×1000 <bold>G</bold> cheilocystidia ×500 <bold>H</bold> caulocystidia ×500 <bold>I</bold> epicutis hyphae ×1000 <bold>J</bold> subcutis ×1000 <bold>K</bold> cutis ×125. All in KOH, except <bold>C</bold>. Scale bars: 5 µm (<bold>A–F</bold>); 10 µm (<bold>G–J</bold>); 50 µm (<bold>K</bold>). Photos <tp:taxon-name><tp:taxon-name-part taxon-name-part-type="genus" reg="Hebeloma">H.</tp:taxon-name-part></tp:taxon-name>J. Beker.</p></caption><graphic xmlns:xlink="http://www.w3.org/1999/xlink" xlink:href="mycokeys-90-163-g009.jpg" position="float" orientation="portrait" xlink:type="simple" id="oo_708810.jpg"><uri content-type="original_file" xlink:type="simple">https://binary.pensoft.net/fig/708810</uri></graphic></fig></tp:treatment-sec><ref-list><ref id="B67"><mixed-citation xmlns:xlink="http://www.w3.org/1999/xlink" xlink:type="simple"><person-group><name name-style="western"><surname>Tedersoo</surname><given-names>L</given-names></name><name name-style="western"><surname>Mikryukov</surname><given-names>V</given-names></name><name name-style="western"><surname>Anslan</surname><given-names>S</given-names></name><name name-style="western"><surname>Bahram</surname><given-names>M</given-names></name><name name-style="western"><surname>Khalid</surname><given-names>AN</given-names></name><name name-style="western"><surname>Corrales</surname><given-names>A</given-names></name><name name-style="western"><surname>Agan</surname><given-names>A</given-names></name><name name-style="western"><surname>Vasco-Palacios</surname><given-names>A-M</given-names></name><name name-style="western"><surname>Saitta</surname><given-names>A</given-names></name><name name-style="western"><surname>Antonelli</surname><given-names>A</given-names></name><name name-style="western"><surname>Rinaldi</surname><given-names>AC</given-names></name><name name-style="western"><surname>Verbeken</surname><given-names>A</given-names></name><name name-style="western"><surname>Sulistyo</surname><given-names>BP</given-names></name><name name-style="western"><surname>Tamgnoue</surname><given-names>B</given-names></name><name name-style="western"><surname>Furneaux</surname><given-names>B</given-names></name><name name-style="western"><surname>Ritter</surname><given-names>CD</given-names></name><name name-style="western"><surname>Nyamukondiwa</surname><given-names>C</given-names></name><name name-style="western"><surname>Sharp</surname><given-names>C</given-names></name><name name-style="western"><surname>Marín</surname><given-names>C</given-names></name><name name-style="western"><surname>Dai</surname><given-names>DQ</given-names></name><name name-style="western"><surname>Gohar</surname><given-names>D</given-names></name><name name-style="western"><surname>Sharmah</surname><given-names>D</given-names></name><name name-style="western"><surname>Biersma</surname><given-names>EM</given-names></name><name name-style="western"><surname>Cameron</surname><given-names>EK</given-names></name><name name-style="western"><surname>De Crop</surname><given-names>E</given-names></name><name name-style="western"><surname>Otsing</surname><given-names>E</given-names></name><name name-style="western"><surname>Davydov</surname><given-names>EA</given-names></name><name name-style="western"><surname>Albornoz</surname><given-names>FE</given-names></name><name name-style="western"><surname>Brearley</surname><given-names>FQ</given-names></name><name name-style="western"><surname>Buegger</surname><given-names>F</given-names></name><name name-style="western"><surname>Gates</surname><given-names>G</given-names></name><name name-style="western"><surname>Zahn</surname><given-names>G</given-names></name><name name-style="western"><surname>Bonito</surname><given-names>G</given-names></name><name name-style="western"><surname>Hiiesalu</surname><given-names>I</given-names></name><name name-style="western"><surname>Hiiesalu</surname><given-names>I</given-names></name><name name-style="western"><surname>Zettur</surname><given-names>I</given-names></name><name name-style="western"><surname>Barrio</surname><given-names>IC</given-names></name><name name-style="western"><surname>Pärn</surname><given-names>J</given-names></name><name name-style="western"><surname>Heilmann-Clausen</surname><given-names>J</given-names></name><name name-style="western"><surname>Ankuda</surname><given-names>J</given-names></name><name name-style="western"><surname>Kupagme</surname><given-names>JY</given-names></name><name name-style="western"><surname>Sarapuu</surname><given-names>J</given-names></name><name name-style="western"><surname>Maciá-Vicente</surname><given-names>JG</given-names></name><name name-style="western"><surname>Fovo</surname><given-names>JD</given-names></name><name name-style="western"><surname>Geml</surname><given-names>J</given-names></name><name name-style="western"><surname>Alatalo</surname><given-names>JM</given-names></name><name name-style="western"><surname>Alvarez-Manjarrez</surname><given-names>J</given-names></name><name name-style="western"><surname>Monkai</surname><given-names>J</given-names></name><name name-style="western"><surname>Põldmaa</surname><given-names>K</given-names></name><name name-style="western"><surname>Runnel</surname><given-names>K</given-names></name><name name-style="western"><surname>Adamson</surname><given-names>K</given-names></name><name name-style="western"><surname>Bråthen</surname><given-names>KA</given-names></name><name name-style="western"><surname>Pritsch</surname><given-names>K</given-names></name><name name-style="western"><surname>Tchan</surname><given-names>KI</given-names></name><name name-style="western"><surname>Armolaitis</surname><given-names>K</given-names></name><name name-style="western"><surname>Hyde</surname><given-names>KD</given-names></name><name name-style="western"><surname>Newsham</surname><given-names>KK</given-names></name><name name-style="western"><surname>Panksep</surname><given-names>K</given-names></name><name name-style="western"><surname>Adebola</surname><given-names>LA</given-names></name><name name-style="western"><surname>Lamit</surname><given-names>LJ</given-names></name><name name-style="western"><surname>Saba</surname><given-names>M</given-names></name><name name-style="western"><surname>da Silva Cáceres</surname><given-names>ME</given-names></name><name name-style="western"><surname>Tuomi</surname><given-names>M</given-names></name><name name-style="western"><surname>Gryzenhout</surname><given-names>M</given-names></name><name name-style="western"><surname>Bauters</surname><given-names>M</given-names></name><name name-style="western"><surname>Bálint</surname><given-names>M</given-names></name><name name-style="western"><surname>Wijayawardene</surname><given-names>N</given-names></name><name name-style="western"><surname>Hagh-Doust</surname><given-names>N</given-names></name><name name-style="western"><surname>Yorou</surname><given-names>NS</given-names></name><name name-style="western"><surname>Kurina</surname><given-names>O</given-names></name><name name-style="western"><surname>Mortimer</surname><given-names>PE</given-names></name><name name-style="western"><surname>Meidl</surname><given-names>P</given-names></name><name name-style="western"><surname>Nilsson</surname><given-names>RH</given-names></name><name name-style="western"><surname>Puusepp</surname><given-names>R</given-names></name><name name-style="western"><surname>Casique-Valdés</surname><given-names>R</given-names></name><name name-style="western"><surname>Drenkhan</surname><given-names>R</given-names></name><name name-style="western"><surname>Garibay-Orijel</surname><given-names>R</given-names></name><name name-style="western"><surname>Godoy</surname><given-names>R</given-names></name><name name-style="western"><surname>Alfarraj</surname><given-names>S</given-names></name><name name-style="western"><surname>Rahimlou</surname><given-names>S</given-names></name><name name-style="western"><surname>Põlme</surname><given-names>S</given-names></name><name name-style="western"><surname>Dudov</surname><given-names>SV</given-names></name><name name-style="western"><surname>Mundra</surname><given-names>S</given-names></name><name name-style="western"><surname>Ahmed</surname><given-names>T</given-names></name><name name-style="western"><surname>Netherway</surname><given-names>T</given-names></name><name name-style="western"><surname>Henkel</surname><given-names>TW</given-names></name><name name-style="western"><surname>Roslin</surname><given-names>T</given-names></name><name name-style="western"><surname>Fedosov</surname><given-names>VE</given-names></name><name name-style="western"><surname>Onipchenko</surname><given-names>VG</given-names></name><name name-style="western"><surname>Yasanthika</surname><given-names>WAE</given-names></name><name name-style="western"><surname>Lim</surname><given-names>YW</given-names></name><name name-style="western"><surname>Piepenbring</surname><given-names>M</given-names></name><name name-style="western"><surname>Klavina</surname><given-names>D</given-names></name><name name-style="western"><surname>Kõljalg</surname><given-names>U</given-names></name><name name-style="western"><surname>Abarenkov</surname><given-names>K</given-names></name></person-group> (<year>2021</year>) <article-title>The Global Soil Mycobiome consortium dataset for boosting fungal diversity research.</article-title><source>Fungal Diversity</source><volume>111</volume>(<issue>1</issue>): <fpage>573</fpage>–<lpage>588</lpage>. <ext-link xlink:href="10.1007/s13225-021-00493-7" ext-link-type="doi" xlink:type="simple">https://doi.org/10.1007/s13225-021-00493-7</ext-link></mixed-citation></ref><ref id="B59"><mixed-citation xmlns:xlink="http://www.w3.org/1999/xlink" xlink:type="simple"><person-group><name name-style="western"><surname>Peay</surname><given-names>KG</given-names></name><name name-style="western"><surname>Bruns</surname><given-names>TD</given-names></name><name name-style="western"><surname>Kennedy</surname><given-names>PG</given-names></name><name name-style="western"><surname>Bergemann</surname><given-names>SE</given-names></name><name name-style="western"><surname>Garbelotto</surname><given-names>M</given-names></name></person-group> (<year>2007</year>) <article-title>A strong species-area relationship for eukaryotic soil microbes: Island size matters for ectomycorrhizal fungi.</article-title><source>Ecology Letters</source><volume>10</volume>(<issue>6</issue>): <fpage>470</fpage>–<lpage>480</lpage>. <ext-link xlink:href="10.1111/j.1461-0248.2007.01035.x" ext-link-type="doi" xlink:type="simple">https://doi.org/10.1111/j.1461-0248.2007.01035.x</ext-link></mixed-citation></ref></ref-list></tp:taxon-treatment>
