# Supplementary material for: ﻿Not (only) poison pies – Hebeloma (Agaricales, Hymenogastraceae) in Mexico
Source: MycoKeys. 2022 Jun 30;90:163–202. doi: 10.3897/mycokeys.90.85267 (PMC9849069; doi:10.3897/mycokeys.90.85267)
Supplement: XML Treatment for Hebeloma magnicystidiatum [file mycokeys.90.85267-treatment3.xml]

<!DOCTYPE tp:taxon-treatment
  PUBLIC "-//TaxonX//DTD Taxonomic Treatment Publishing DTD v0 20100105//EN" "tax-treatment-NSO.dtd">
<tp:taxon-treatment xmlns:tp="http://www.plazi.org/taxpub"><tp:treatment-meta><kwd-group><label>Taxon classification</label><kwd>
                <named-content content-type="kingdom">Fungi</named-content>
              </kwd><kwd>
                <named-content content-type="order">Agaricales</named-content>
              </kwd><kwd>
                <named-content content-type="family">Hymenogastraceae</named-content>
              </kwd></kwd-group><mixed-citation publication-type="journal"><person-group><name><surname>Eberhardt</surname><given-names>Ursula</given-names></name><name><surname>Kong</surname><given-names>Alejandro</given-names></name><name><surname>Montoya</surname><given-names>Adriana</given-names></name><name><surname>Schütz</surname><given-names>Nicole</given-names></name><name><surname>Bartlett</surname><given-names>Peter</given-names></name><name><surname>Beker</surname><given-names>Henry J.</given-names></name></person-group><article-title>﻿Not (only) poison pies – <italic><tp:taxon-name><tp:taxon-name-part taxon-name-part-type="genus" reg="Hebeloma">Hebeloma</tp:taxon-name-part></tp:taxon-name></italic> (<tp:taxon-name><tp:taxon-name-part taxon-name-part-type="genus" reg="Agaricales">Agaricales</tp:taxon-name-part></tp:taxon-name>, <tp:taxon-name><tp:taxon-name-part taxon-name-part-type="family">Hymenogastraceae</tp:taxon-name-part></tp:taxon-name>) in Mexico</article-title><source>MycoKeys</source><day>30</day><month>06</month><year>2022</year><volume>90</volume><fpage>163</fpage><lpage>202</lpage><pub-id pub-id-type="doi">10.3897/mycokeys.90.85267</pub-id></mixed-citation></tp:treatment-meta><tp:nomenclature><label>﻿</label><tp:taxon-name>
              <object-id xmlns:xlink="http://www.w3.org/1999/xlink" content-type="arpha" xlink:type="simple">A55085BB-0557-55BD-95D5-7683F1957E69</object-id>
              <tp:taxon-name-part taxon-name-part-type="genus" reg="Hebeloma">Hebeloma</tp:taxon-name-part>
              <tp:taxon-name-part taxon-name-part-type="species" reg="magnicystidiatum">magnicystidiatum</tp:taxon-name-part>
              <object-id xmlns:xlink="http://www.w3.org/1999/xlink" content-type="mycobank" xlink:type="simple">842829</object-id>
            </tp:taxon-name><tp:taxon-authority>A. Kong &amp; Beker, sp. nov.</tp:taxon-authority><xref ref-type="fig" rid="F10">Fig. 10</xref></tp:nomenclature><tp:treatment-sec sec-type="material" id="SECID0E1ZCI"><title>Type.</title><p>Mexico. Tlaxcala: Municipality of Totolac, Tepeticpac, <named-content xmlns:xlink="http://www.w3.org/1999/xlink" content-type="dwc:verbatimCoordinates" xlink:type="simple"><named-content content-type="geo-json" specific-use="{&#34;type&#34;:&#34;Point&#34;,&#34;coordinates&#34;:[-98.222600,19.345700]}" id="NCID0ED1CI" xlink:type="simple">19.3457°N, 98.2226°W</named-content></named-content>, alt. approx. 2400 m, on the ground in woodland under <italic><tp:taxon-name><tp:taxon-name-part taxon-name-part-type="genus" reg="Pinus">Pinus</tp:taxon-name-part></tp:taxon-name></italic> sp. and <italic><tp:taxon-name><tp:taxon-name-part taxon-name-part-type="genus" reg="Quercus">Quercus</tp:taxon-name-part></tp:taxon-name></italic> sp., 29 Aug. 1990, A. Estrada-Torres AET3093 (holotype <named-content xmlns:xlink="http://www.w3.org/1999/xlink" content-type="dwc:institutional_code" xlink:title="Universidad Autónoma de Tlaxcala" xlink:href="http://grbio.org/institution/universidad-aut%C3%B3noma-de-tlaxcala" xlink:type="simple">TLXM</named-content> 6157; isotype BR 5020224873599V; HJB16795); GenBank ITS <ext-link xmlns:xlink="http://www.w3.org/1999/xlink" ext-link-type="gen" xlink:href="ON202534" xlink:type="simple">ON202534</ext-link>.</p></tp:treatment-sec><tp:treatment-sec sec-type="diagnosis" id="SECID0EJ2CI"><title>Diagnosis.</title><p>The amygdaloid, non-dextrinoid, rather strongly ornamented spores with average Q value less than 1.6 and the capitate-stipitate cheilocystidia with average width at the apex greater than 9.5 µm distinguish this species from all other known <italic><tp:taxon-name><tp:taxon-name-part taxon-name-part-type="genus" reg="Hebeloma">Hebeloma</tp:taxon-name-part></tp:taxon-name></italic> species.</p></tp:treatment-sec><tp:treatment-sec sec-type="etymology" id="SECID0E62CI"><title>Etymology.</title><p>From <italic>magni</italic>- (Latin, composite) meaning large and <italic>cystidiatus</italic> to emphasize the large capitate-stipitate cheilocystidia.</p></tp:treatment-sec><tp:treatment-sec sec-type="description" id="SECID0ES3CI"><title>Description.</title><p>Pileus 19–26 mm diameter, convex, surface dry, finely tomentose, cuticle separable, reddish yellow to brown in the center, and pale orange towards the margin. Lamellae emarginate, white, cream to orange brown as the spores mature, with a white fimbriate edge, and about 60 full-length lamellae. Stipe 10–21 mm long, 4–6 mm diameter at median, cylindrical, surface whitish but discoloring brown from the base upwards, with age or handling, fibrillose, at apex pruinose. Context in pileus white to cream, firm, in stipe stuffed, initially white to cream but becoming brown with age and handling, becoming hollow with age; taste fungal to sweet, smell raphanoid. Spore deposit not recorded.</p><p>Basidiospores based on n = 44 spores of the holotype, 5% to 95% percentile range 9.7–11.6 × 6.4–7.6 µm, with median 10.5 × 7.0 µm and av. 10.5 × 7.0 µm with S.D. length 0.62 µm and width 0.42 µm; Q value 5% to 95% percentile range 1.40–1.62, with median 1.49 and av. 1.50 with S.D. 0.07; amygdaloid, often limoniform, with small apiculus and rounded apically, often subacute to acute, with a distinct thinning of the apical wall and sometimes a clearly visible papilla, not guttulate, usually rather strongly ornamented, ornamentation visible even without immersion, with perispore at most somewhat loosening in a few spores, an indistinct brownish tint in Melzer’s reagent (O3; P1; D1); yellow-brown in KOH. Basidia 27.5–35 × 7.5–9 µm, with av. Q 3.9, cylindrical to clavate, without pigmentation, 4-spored. Cheilocystidium width near apex holotype 5% to 95% percentile range 6.1–14.3 µm, with median 9.1 µm and av. 9.7 µm with S.D. 2.61 µm; examining approx. 20 selected cheilocystidia of the holotype yields a range for the avs. of 55 × 9.7 × 7.3 × 4.3 µm av. and cheilocystidium av. ratios A/M: 2.58, A/B: 2.67, B/M: 0.95; mainly capitate-stipitate, unfortunately many collapsed in exsiccata. Pleurocystidia absent. Caulocystidia similar to cheilocystidia but larger, up to 80 μm long. Pileipellis an ixocutis; epicutis up to 110 µm thick, with gelatinized hyphae up to 7 µm wide; subcutis yellow; and the trama below the cutis made up of cylindrical or occasionally ellipsoid cells up to 17 µm wide. Clamp connections present throughout the basidiome.</p></tp:treatment-sec><tp:treatment-sec sec-type="ecology" id="SECID0E46CI"><title>Ecology and distribution.</title><p>In woodland on the ground with <italic><tp:taxon-name><tp:taxon-name-part taxon-name-part-type="genus" reg="Comarostaphylis">Comarostaphylis</tp:taxon-name-part></tp:taxon-name></italic> and <italic><tp:taxon-name><tp:taxon-name-part taxon-name-part-type="genus" reg="Quercus">Quercus</tp:taxon-name-part></tp:taxon-name></italic>. Growth habit scattered. To date, with only one collection of this species, not possible to describe its distribution and ecology.</p></tp:treatment-sec><tp:treatment-sec sec-type="remarks" id="SECID0ENBDI"><title>Remarks.</title><p>With its amygdaloid, hardly dextrinoid basidiospores and capitate-stipitate cheilocystidia, morphologically this taxon clearly belongs to <tp:taxon-name><tp:taxon-name-part taxon-name-part-type="genus" reg="Hebeloma">Hebeloma</tp:taxon-name-part><tp:taxon-name-part taxon-name-part-type="infraspecific-rank">sect.</tp:taxon-name-part><tp:taxon-name-part taxon-name-part-type="section" reg="Denudata">Denudata</tp:taxon-name-part></tp:taxon-name> and there to <tp:taxon-name><tp:taxon-name-part taxon-name-part-type="genus" reg="Hebeloma">H.</tp:taxon-name-part><tp:taxon-name-part taxon-name-part-type="infraspecific-rank">subsect.</tp:taxon-name-part><tp:taxon-name-part taxon-name-part-type="subsection" reg="Crustuliniformia">Crustuliniformia</tp:taxon-name-part></tp:taxon-name>. The amygdaloid spores with rather small average Q value separate this species from all other studied <italic><tp:taxon-name><tp:taxon-name-part taxon-name-part-type="genus" reg="Hebeloma">Hebeloma</tp:taxon-name-part></tp:taxon-name></italic> from our database with more than 10,000 collections. While this may suggest that this is a rare species, we have insufficient <italic><tp:taxon-name><tp:taxon-name-part taxon-name-part-type="genus" reg="Hebeloma">Hebeloma</tp:taxon-name-part></tp:taxon-name></italic> collections from Mexico to reach such a conclusion. The single collection was collected in the 1990s, thus the only loci we could amplify were ITS and mitSSU variable regions V6 and V9.</p><p>The phylogenetic placement of <italic><tp:taxon-name><tp:taxon-name-part taxon-name-part-type="genus" reg="Hebeloma">H.</tp:taxon-name-part><tp:taxon-name-part taxon-name-part-type="species" reg="magnicystidiatum">magnicystidiatum</tp:taxon-name-part></tp:taxon-name></italic> within <tp:taxon-name><tp:taxon-name-part taxon-name-part-type="genus" reg="Hebeloma">H.</tp:taxon-name-part><tp:taxon-name-part taxon-name-part-type="infraspecific-rank">sect.</tp:taxon-name-part><tp:taxon-name-part taxon-name-part-type="section" reg="Denudata">Denudata</tp:taxon-name-part></tp:taxon-name> is unresolved. As pointed out before (e.g. Eberhardt et al. 2016, <xref ref-type="bibr" rid="B29">2022b</xref>; <xref ref-type="bibr" rid="B10">Beker et al. 2016</xref>), the more species rich subsections of <tp:taxon-name><tp:taxon-name-part taxon-name-part-type="genus" reg="Hebeloma">H.</tp:taxon-name-part><tp:taxon-name-part taxon-name-part-type="infraspecific-rank">sect.</tp:taxon-name-part><tp:taxon-name-part taxon-name-part-type="section" reg="Denudata">Denudata</tp:taxon-name-part></tp:taxon-name> (<italic><tp:taxon-name><tp:taxon-name-part taxon-name-part-type="genus" reg="Hebeloma">H.</tp:taxon-name-part></tp:taxon-name></italic> subsects <italic><tp:taxon-name><tp:taxon-name-part taxon-name-part-type="genus" reg="Clepsydroida">Clepsydroida</tp:taxon-name-part></tp:taxon-name></italic> and <italic><tp:taxon-name><tp:taxon-name-part taxon-name-part-type="genus" reg="Crustuliniformia">Crustuliniformia</tp:taxon-name-part></tp:taxon-name></italic>) are not supported molecularly. In terms of ITS, the most similar species was <italic><tp:taxon-name><tp:taxon-name-part taxon-name-part-type="genus" reg="Hebeloma">H.</tp:taxon-name-part><tp:taxon-name-part taxon-name-part-type="species" reg="sordidulum">sordidulum</tp:taxon-name-part></tp:taxon-name></italic> (<tp:taxon-name><tp:taxon-name-part taxon-name-part-type="genus" reg="Hebeloma">H.</tp:taxon-name-part><tp:taxon-name-part taxon-name-part-type="infraspecific-rank">subsect.</tp:taxon-name-part><tp:taxon-name-part taxon-name-part-type="subsection" reg="Clepsydroida">Clepsydroida</tp:taxon-name-part></tp:taxon-name>) with similarity values ≤ 98.7%. Possibly <italic><tp:taxon-name><tp:taxon-name-part taxon-name-part-type="genus" reg="Hebeloma">H.</tp:taxon-name-part><tp:taxon-name-part taxon-name-part-type="species" reg="magnicystidiatum">magnicystidiatum</tp:taxon-name-part></tp:taxon-name></italic> will correspond to a UNITE SH at the 99% or 98.5% level once sequences of this species are included in the system. Morphologically, the capitate-stipitate cheilocystidia together with the amygdaloid spores with av. Q less than 1.6 are sufficient characters to separate this species from members of <tp:taxon-name><tp:taxon-name-part taxon-name-part-type="genus" reg="Hebeloma">H.</tp:taxon-name-part><tp:taxon-name-part taxon-name-part-type="infraspecific-rank">sect.</tp:taxon-name-part><tp:taxon-name-part taxon-name-part-type="section" reg="Clepsydroida">Clepsydroida</tp:taxon-name-part></tp:taxon-name>, such as <italic><tp:taxon-name><tp:taxon-name-part taxon-name-part-type="genus" reg="Hebeloma">H.</tp:taxon-name-part><tp:taxon-name-part taxon-name-part-type="species" reg="cavipes">cavipes</tp:taxon-name-part></tp:taxon-name></italic>, <italic><tp:taxon-name><tp:taxon-name-part taxon-name-part-type="genus" reg="Hebeloma">H.</tp:taxon-name-part><tp:taxon-name-part taxon-name-part-type="species" reg="matritense">matritense</tp:taxon-name-part></tp:taxon-name></italic>, <italic><tp:taxon-name><tp:taxon-name-part taxon-name-part-type="genus" reg="Hebeloma">H.</tp:taxon-name-part><tp:taxon-name-part taxon-name-part-type="species" reg="sordidulum">sordidulum</tp:taxon-name-part></tp:taxon-name></italic> and <italic><tp:taxon-name><tp:taxon-name-part taxon-name-part-type="genus" reg="Hebeloma">H.</tp:taxon-name-part><tp:taxon-name-part taxon-name-part-type="species" reg="vaccinum">vaccinum</tp:taxon-name-part></tp:taxon-name></italic>.</p><fig id="F10" position="float" orientation="portrait"><object-id xmlns:xlink="http://www.w3.org/1999/xlink" content-type="doi" xlink:type="simple">10.3897/mycokeys.90.85267.figure10</object-id><object-id xmlns:xlink="http://www.w3.org/1999/xlink" content-type="arpha" xlink:type="simple">DA73B877-2233-5637-A618-19A02DB74238</object-id><label>Figure 10.</label><caption><p>Holotype of <italic><tp:taxon-name><tp:taxon-name-part taxon-name-part-type="genus" reg="Hebeloma">Hebeloma</tp:taxon-name-part><tp:taxon-name-part taxon-name-part-type="species" reg="magnicystidiatum">magnicystidiatum</tp:taxon-name-part></tp:taxon-name></italic><named-content xmlns:xlink="http://www.w3.org/1999/xlink" content-type="dwc:institutional_code" xlink:title="Universidad Autónoma de Tlaxcala" xlink:href="http://grbio.org/institution/universidad-aut%C3%B3noma-de-tlaxcala" xlink:type="simple">TLXM</named-content> 6157 (HJB16795) <bold>A</bold> Basidiospores ×1600 <bold>B</bold> spore ornamentation ×1600 <bold>C</bold> basidiospores and <bold>D</bold> spore ornamentation in Melzer’s reagent ×1600 <bold>E</bold> basidium ×1000 <bold>F–H</bold> cheilocystidia ×1000 <bold>H</bold> cheilocystidia ×500 <bold>I</bold> caulocystidia ×500 <bold>J</bold> cutis ×125 <bold>K</bold> epicutis hyphae ×500 <bold>L</bold> subcutis ×500. All in KOH, except <bold>C–D</bold>. Scale bars: 5 µm (<bold>A–G</bold>); 10 µm (<bold>H–I, K–L</bold>); 50 µm (<bold>J</bold>). Photos <tp:taxon-name><tp:taxon-name-part taxon-name-part-type="genus" reg="Hebeloma">H.</tp:taxon-name-part></tp:taxon-name>J. Beker.</p></caption><graphic xmlns:xlink="http://www.w3.org/1999/xlink" xlink:href="mycokeys-90-163-g010.jpg" position="float" orientation="portrait" xlink:type="simple" id="oo_708811.jpg"><uri content-type="original_file" xlink:type="simple">https://binary.pensoft.net/fig/708811</uri></graphic></fig></tp:treatment-sec><ref-list><ref id="B29"><mixed-citation xmlns:xlink="http://www.w3.org/1999/xlink" xlink:type="simple"><person-group><name name-style="western"><surname>Eberhardt</surname><given-names>U</given-names></name><name name-style="western"><surname>Schütz</surname><given-names>N</given-names></name><name name-style="western"><surname>Bartlett</surname><given-names>P</given-names></name><name name-style="western"><surname>Hosaka</surname><given-names>K</given-names></name><name name-style="western"><surname>Kasuya</surname><given-names>T</given-names></name><name name-style="western"><surname>Beker</surname><given-names>HJ</given-names></name></person-group> (<year>2022b</year>) <article-title>Revisiting <italic><tp:taxon-name><tp:taxon-name-part taxon-name-part-type="genus">Hebeloma</tp:taxon-name-part></tp:taxon-name></italic> (<tp:taxon-name><tp:taxon-name-part taxon-name-part-type="family">Hymenogastraceae</tp:taxon-name-part></tp:taxon-name>, <tp:taxon-name><tp:taxon-name-part taxon-name-part-type="genus">Agaricales</tp:taxon-name-part></tp:taxon-name>) in Japan: Four species recombined into other genera but three new species discovered.</article-title><source>Mycological Progress</source><volume>21</volume>(<issue>1</issue>): <fpage>447</fpage>–<lpage>472</lpage>. <ext-link xlink:href="10.1007/s11557-021-01757-x" ext-link-type="doi" xlink:type="simple">https://doi.org/10.1007/s11557-021-01757-x</ext-link></mixed-citation></ref><ref id="B10"><mixed-citation xmlns:xlink="http://www.w3.org/1999/xlink" xlink:type="simple"><person-group><name name-style="western"><surname>Beker</surname><given-names>HJ</given-names></name><name name-style="western"><surname>Eberhardt</surname><given-names>U</given-names></name><name name-style="western"><surname>Vesterholt</surname><given-names>J</given-names></name></person-group> (<year>2016</year>) <source><italic><tp:taxon-name><tp:taxon-name-part taxon-name-part-type="genus">Hebeloma</tp:taxon-name-part></tp:taxon-name></italic> (Fr.) P. Kumm. <tp:taxon-name><tp:taxon-name-part taxon-name-part-type="kingdom">Fungi</tp:taxon-name-part></tp:taxon-name> Europaei 13.</source><publisher-name>Edizioni Tecnografica</publisher-name>, <publisher-loc>Lomazzo, Italy</publisher-loc>, <size units="page">1232 pp</size>.</mixed-citation></ref></ref-list></tp:taxon-treatment>
