# Supplementary material for: ﻿Not (only) poison pies – Hebeloma (Agaricales, Hymenogastraceae) in Mexico
Source: MycoKeys. 2022 Jun 30;90:163–202. doi: 10.3897/mycokeys.90.85267 (PMC9849069; doi:10.3897/mycokeys.90.85267)
Supplement: XML Treatment for Hebeloma neurophyllum [file mycokeys.90.85267-treatment4.xml]

<!DOCTYPE tp:taxon-treatment
  PUBLIC "-//TaxonX//DTD Taxonomic Treatment Publishing DTD v0 20100105//EN" "tax-treatment-NSO.dtd">
<tp:taxon-treatment xmlns:tp="http://www.plazi.org/taxpub"><tp:treatment-meta><kwd-group><label>Taxon classification</label><kwd>
                <named-content content-type="kingdom">Fungi</named-content>
              </kwd><kwd>
                <named-content content-type="order">Agaricales</named-content>
              </kwd><kwd>
                <named-content content-type="family">Hymenogastraceae</named-content>
              </kwd></kwd-group><mixed-citation publication-type="journal"><person-group><name><surname>Eberhardt</surname><given-names>Ursula</given-names></name><name><surname>Kong</surname><given-names>Alejandro</given-names></name><name><surname>Montoya</surname><given-names>Adriana</given-names></name><name><surname>Schütz</surname><given-names>Nicole</given-names></name><name><surname>Bartlett</surname><given-names>Peter</given-names></name><name><surname>Beker</surname><given-names>Henry J.</given-names></name></person-group><article-title>﻿Not (only) poison pies – <italic><tp:taxon-name><tp:taxon-name-part taxon-name-part-type="genus" reg="Hebeloma">Hebeloma</tp:taxon-name-part></tp:taxon-name></italic> (<tp:taxon-name><tp:taxon-name-part taxon-name-part-type="genus" reg="Agaricales">Agaricales</tp:taxon-name-part></tp:taxon-name>, <tp:taxon-name><tp:taxon-name-part taxon-name-part-type="family">Hymenogastraceae</tp:taxon-name-part></tp:taxon-name>) in Mexico</article-title><source>MycoKeys</source><day>30</day><month>06</month><year>2022</year><volume>90</volume><fpage>163</fpage><lpage>202</lpage><pub-id pub-id-type="doi">10.3897/mycokeys.90.85267</pub-id></mixed-citation></tp:treatment-meta><tp:nomenclature><label>﻿</label><tp:taxon-name>
              <object-id xmlns:xlink="http://www.w3.org/1999/xlink" content-type="arpha" xlink:type="simple">F82EBAA4-645C-5A0B-877F-AE8927D1C4ED</object-id>
              <tp:taxon-name-part taxon-name-part-type="genus" reg="Hebeloma">Hebeloma</tp:taxon-name-part>
              <tp:taxon-name-part taxon-name-part-type="species" reg="neurophyllum">neurophyllum</tp:taxon-name-part>
            </tp:taxon-name><tp:taxon-authority>G.F. Atk., Annales Mycologici 7(4): 370 (1909)</tp:taxon-authority><xref ref-type="fig" rid="F11">Figs 11</xref><xref ref-type="fig" rid="F12">, 12</xref></tp:nomenclature><tp:treatment-sec sec-type="material" id="SECID0EINDI"><title>Type.</title><p>USA. New York: Coy Glen, Ithaca, approx. <named-content xmlns:xlink="http://www.w3.org/1999/xlink" content-type="dwc:verbatimCoordinates" xlink:type="simple"><named-content content-type="geo-json" specific-use="{&#34;type&#34;:&#34;Point&#34;,&#34;coordinates&#34;:[-76.524100,42.427200]}" id="NCID0ERNDI" xlink:type="simple">42.4272°N, 76.5241°W</named-content></named-content>, alt. approx. 125 m, on soil in woodland, 18 Oct 1906, N. Coil (holotype CUP-A-021514; isotype TENN-F-037531, HJB1000453, isotype WTU-F-039596, HJB1000558).</p></tp:treatment-sec><tp:treatment-sec sec-type="diagnosis" id="SECID0EWNDI"><title>Diagnosis.</title><p>Gregarium 7–8 cm altum, pileo 5–6 cm lato, stipite 5–6 mm crasso: Pileo ochraceo-cremeo vel fulvo-ochraceo, leviter viscido. Lamellis 8 mm latis, pallide cinnamomeo-rufis, late sinuatis, adnexis, costatis. Basidiis 4-sporis. Sporis subfusoideis, 12–15 × 7–8 µ[m]. Ad terram in silvis, Ithacae, N. Y. Stipite albo, fibroso-striato, cavo vel subfarcto.</p></tp:treatment-sec><tp:treatment-sec sec-type="English translation of diagnosis" id="SECID0E2NDI"><title>English translation of diagnosis.</title><p>Gregarious 7–8 cm high, pileus 5–6 cm broad, stipe 5–6 mm thick: pileus ochraceous-cream or fulvous-ochraceous, slightly viscid. Lamellae 8 mm broad, pale cinnamon-reddish, broadly sinuate, adnexed, intervenose. Basidia four-spored. Spores subfusoid, 12–15 × 7–8 μm. On the ground in woodland, New York. Stipe white, fibrous-striate, fistulose or almost stuffed.</p></tp:treatment-sec><tp:treatment-sec sec-type="description" id="SECID0EAODI"><title>Description.</title><p>Pileus (26) 30–55 (60) mm diameter, convex, occasionally umbonate or broadly umbonate; margin often smooth, occasionally involute or wavy, not hygrophanous; usually unicolor, occasionally two colors, at center occasionally yellowish brown, ochraceous or cream, rarely fawn, cinnamon or clay-buff, sometimes slightly paler towards margin. Lamellae usually emarginate, occasionally adnexed, depth up to 9 mm, white, cream to brown, usually with white fimbriate edge, usually without droplets on the lamella edge but rarely some drops may be visible, number of full-length lamellae 70–94. Stipe (25) 31–75 (80) mm long, 5–14 (16) mm diameter at median, often clavate or bulbous, occasionally cylindrical, (7) 9–16 (18) mm wide at base, surface cream, ivory, rarely discoloring, occasionally velutinous, floccose or fibrillose, often pruinose, particularly towards apex. Veil not observed. Context in pileus white to cream, firm, in stipe usually hollow, rarely with superior hanging wick; taste mild, smell occasionally raphanoid or odorless, rarely fruity or earthy. Spore deposit yellowish brown to brownish olive.</p><p>Basidiospores based on n = 70 spores of the holotype, 5% to 95% percentile range 12.7–15.6 × 7.2–9.0 µm, with median 14.2 × 8.2 µm and av. 14.2 × 8.2 µm with S.D. length 0.93 µm and width 0.54 µm; Q value 5% to 95% percentile range 1.52–1.91, with median 1.74 and av. 1.73 with S.D. 0.12; spore size based on 47 collections medians 11.6–14.3 × 7.2–8.2 µm and av. 11.7–14.2 × 7.5–8.3 µm with av. S.D. length 0.898 µm and width 0.459 µm, av. Q 1.53–1.78, amygdaloid, usually limoniform, with small apiculus and rounded apically, often subacute to acute, with a distinct thinning of the apical wall and a clear papilla, occasionally guttulate with one or sometimes more oily drops, distinctly to strongly ornamented (ornamentation visible without immersion), with a perispore somewhat to distinctly loosening, at least in a few spores, strongly dextrinoid, becoming at least medium brown and often intensely red-brown in Melzer’s reagent (O3/4; P1/2; D3/4); yellow to brown in KOH. Basidia 20–43 × 7–10 µm, with av. Q 2.7–3.8 µm, cylindrical to clavate, with a median constriction, hyaline, 4-spored. Cheilocystidium width near apex holotype 5% to 95% percentile range 4.9–9.0 µm, with median 6.5 µm and av. 6.7 µm with S.D. 1.27 µm; across 47 collections median 4.5–6.8 µm and av. 4.6–6.7 µm; examining approx. 20 selected cheilocystidia of each of the 47 collections yields a range for the avs of 40–59 × 4.6–6.7 × 4.4–5.7 × 5.6–8.4 µm and 49 × 6.7 × 5.6 × 6.7 µm av. for the holotype. Cheilocystidium av. ratios A/M: 1.01–1.41, A/B: 0.68–1.23, B/M: 1.16–1.58, mainly gently clavate or ventricose, occasionally cylindrical, lageniform or clavate-lageniform or clavate-ventricose, often with one or two septa, sometimes clamped, often with plaques on the cystidial walls, occasionally geniculate or with basal wall thickening, rarely bifurcate, hyaline, rarely with yellow contents. Pleurocystidia absent. Caulocystidia similar to cheilocystidia but larger, up to 115 μm long. Pileipellis an ixocutis, epicutis up to 90 µm thick, with gelatinized, hyphae up to 6 µm wide; subcutis pale yellow to brownish yellow, and the trama below the cutis made up of cylindrical, often ellipsoid cells, up to 16 µm wide. Clamp connections present throughout the basidiome.</p></tp:treatment-sec><tp:treatment-sec sec-type="habitat" id="SECID0ETRDI"><title>Habitat and distribution.</title><p>Based on almost 50 collections, where only one possible associate was recorded, the most commonly recorded associates were <italic><tp:taxon-name><tp:taxon-name-part taxon-name-part-type="genus" reg="Picea">Picea</tp:taxon-name-part></tp:taxon-name></italic> and <italic><tp:taxon-name><tp:taxon-name-part taxon-name-part-type="genus" reg="Quercus">Quercus</tp:taxon-name-part></tp:taxon-name></italic>, but <italic><tp:taxon-name><tp:taxon-name-part taxon-name-part-type="genus" reg="Populus">Populus</tp:taxon-name-part></tp:taxon-name></italic>, <italic><tp:taxon-name><tp:taxon-name-part taxon-name-part-type="genus" reg="Salix">Salix</tp:taxon-name-part></tp:taxon-name></italic> and <italic><tp:taxon-name><tp:taxon-name-part taxon-name-part-type="genus" reg="Tilia">Tilia</tp:taxon-name-part></tp:taxon-name></italic> were also recorded; the most commonly recorded families were <tp:taxon-name><tp:taxon-name-part taxon-name-part-type="family">Fagaceae</tp:taxon-name-part></tp:taxon-name>, <tp:taxon-name><tp:taxon-name-part taxon-name-part-type="family">Pinaceae</tp:taxon-name-part></tp:taxon-name> and <tp:taxon-name><tp:taxon-name-part taxon-name-part-type="family">Salicaceae</tp:taxon-name-part></tp:taxon-name>, but <tp:taxon-name><tp:taxon-name-part taxon-name-part-type="family">Betulaceae</tp:taxon-name-part></tp:taxon-name> and <tp:taxon-name><tp:taxon-name-part taxon-name-part-type="family">Malvaceae</tp:taxon-name-part></tp:taxon-name> were also recorded. We have additional records where <italic><tp:taxon-name><tp:taxon-name-part taxon-name-part-type="genus" reg="Alnus">Alnus</tp:taxon-name-part></tp:taxon-name></italic>, <italic><tp:taxon-name><tp:taxon-name-part taxon-name-part-type="genus" reg="Arctostaphylos">Arctostaphylos</tp:taxon-name-part></tp:taxon-name></italic>, <italic><tp:taxon-name><tp:taxon-name-part taxon-name-part-type="genus" reg="Betula">Betula</tp:taxon-name-part></tp:taxon-name></italic>, <italic><tp:taxon-name><tp:taxon-name-part taxon-name-part-type="genus" reg="Dryas">Dryas</tp:taxon-name-part></tp:taxon-name></italic>, <italic><tp:taxon-name><tp:taxon-name-part taxon-name-part-type="genus" reg="Pinus">Pinus</tp:taxon-name-part></tp:taxon-name></italic> and <italic><tp:taxon-name><tp:taxon-name-part taxon-name-part-type="genus" reg="Polygonum">Polygonum</tp:taxon-name-part></tp:taxon-name></italic> were recorded as possible associates, but in each of these cases a number of possible associates were mentioned. All records of <italic><tp:taxon-name><tp:taxon-name-part taxon-name-part-type="genus" reg="Hebeloma">H.</tp:taxon-name-part><tp:taxon-name-part taxon-name-part-type="species" reg="neurophyllum">neurophyllum</tp:taxon-name-part></tp:taxon-name></italic> are from Northern America, where it is widespread across the region but primarily collected in temperate to boreal woodland, occasionally in urban areas.</p></tp:treatment-sec><tp:treatment-sec sec-type="material" id="SECID0EBXDI"><title>Additional material examined.</title><p>Canada. <bold>Alberta</bold>: Moose Hill, Breton, Edmonton, <named-content xmlns:xlink="http://www.w3.org/1999/xlink" content-type="dwc:verbatimCoordinates" xlink:type="simple"><named-content content-type="geo-json" specific-use="{&#34;type&#34;:&#34;Point&#34;,&#34;coordinates&#34;:[-114.609700,53.141800]}" id="NCID0EMXDI" xlink:type="simple">53.1418°N, 114.6097°W</named-content></named-content>, alt. approx. 810 m, on soil in mixed woodland under <italic><tp:taxon-name><tp:taxon-name-part taxon-name-part-type="genus" reg="Picea">Picea</tp:taxon-name-part><tp:taxon-name-part taxon-name-part-type="species" reg="mariana">mariana</tp:taxon-name-part></tp:taxon-name></italic>, 12 Aug 2017, <tp:taxon-name><tp:taxon-name-part taxon-name-part-type="genus" reg="Hebeloma">H.</tp:taxon-name-part></tp:taxon-name>J. Beker (HJB16856). <bold>Northwest Territories</bold>: Highway 3, between Yellowknife and Behchoko, <named-content xmlns:xlink="http://www.w3.org/1999/xlink" content-type="dwc:verbatimCoordinates" xlink:type="simple"><named-content content-type="geo-json" specific-use="{&#34;type&#34;:&#34;Point&#34;,&#34;coordinates&#34;:[-114.897000,62.519800]}" id="NCID0EQYDI" xlink:type="simple">62.5198°N, 114.897°W</named-content></named-content>, alt. approx. 165 m, on mossy soil in boreal, calcareous woodland roadside under <italic><tp:taxon-name><tp:taxon-name-part taxon-name-part-type="genus" reg="Betula">Betula</tp:taxon-name-part></tp:taxon-name></italic> sp. and <italic><tp:taxon-name><tp:taxon-name-part taxon-name-part-type="genus" reg="Salix">Salix</tp:taxon-name-part></tp:taxon-name></italic> sp., 7 Sep 2018, <tp:taxon-name><tp:taxon-name-part taxon-name-part-type="genus" reg="Hebeloma">H.</tp:taxon-name-part></tp:taxon-name>J. Beker, L. Davies (HJB18101). <bold>Yukon</bold>: Railway Station, Whitehorse, <named-content xmlns:xlink="http://www.w3.org/1999/xlink" content-type="dwc:verbatimCoordinates" xlink:type="simple"><named-content content-type="geo-json" specific-use="{&#34;type&#34;:&#34;Point&#34;,&#34;coordinates&#34;:[-135.050500,60.721400]}" id="NCID0EXZDI" xlink:type="simple">60.7214°N, 135.0505°W</named-content></named-content>, alt. approx. 665 m, on soil and litter in boreal shrubland riverside under <italic><tp:taxon-name><tp:taxon-name-part taxon-name-part-type="genus" reg="Populus">Populus</tp:taxon-name-part><tp:taxon-name-part taxon-name-part-type="species" reg="tremuloides">tremuloides</tp:taxon-name-part></tp:taxon-name></italic> and <italic><tp:taxon-name><tp:taxon-name-part taxon-name-part-type="genus" reg="Salix">Salix</tp:taxon-name-part></tp:taxon-name></italic> sp., 31 Aug 2018, <tp:taxon-name><tp:taxon-name-part taxon-name-part-type="genus" reg="Hebeloma">H.</tp:taxon-name-part></tp:taxon-name>J. Beker, L. Davies (HJB17975). 3<sup>rd</sup> Avenue near Wood St intersection, Whitehorse, <named-content xmlns:xlink="http://www.w3.org/1999/xlink" content-type="dwc:verbatimCoordinates" xlink:type="simple"><named-content content-type="geo-json" specific-use="{&#34;type&#34;:&#34;Point&#34;,&#34;coordinates&#34;:[-135.055500,60.721200]}" id="NCID0EL2DI" xlink:type="simple">60.7212°N, 135.0555°W</named-content></named-content>, alt. approx. 665 m, on grassy, mossy soil in boreal urban roadside under <italic><tp:taxon-name><tp:taxon-name-part taxon-name-part-type="genus" reg="Populus">Populus</tp:taxon-name-part></tp:taxon-name></italic> sp., 1 Sep 2018, <tp:taxon-name><tp:taxon-name-part taxon-name-part-type="genus" reg="Hebeloma">H.</tp:taxon-name-part></tp:taxon-name>J. Beker, L. Davies (HJB17981). MEXICO. <bold>Chihuahua</bold>: El Ranchito, approx. <named-content xmlns:xlink="http://www.w3.org/1999/xlink" content-type="dwc:verbatimCoordinates" xlink:type="simple"><named-content content-type="geo-json" specific-use="{&#34;type&#34;:&#34;Point&#34;,&#34;coordinates&#34;:[-105.407600,28.338700]}" id="NCID0EC3DI" xlink:type="simple">28.3387°N, 105.4076°W</named-content></named-content>, alt. approx. 1150 m, on soil in montane, subtropical woodland, 18 Aug 2001, A. Kong 3782 (<named-content xmlns:xlink="http://www.w3.org/1999/xlink" content-type="dwc:institutional_code" xlink:title="Universidad Autónoma de Tlaxcala" xlink:href="http://grbio.org/institution/universidad-aut%C3%B3noma-de-tlaxcala" xlink:type="simple">TLXM</named-content> AK3782, HJB16773). UNITED STATES. <bold>Alaska</bold>: Kantishna Roadhouse Nature Trail, Denali National Park, <named-content xmlns:xlink="http://www.w3.org/1999/xlink" content-type="dwc:verbatimCoordinates" xlink:type="simple"><named-content content-type="geo-json" specific-use="{&#34;type&#34;:&#34;Point&#34;,&#34;coordinates&#34;:[-150.962500,63.524300]}" id="NCID0ER3DI" xlink:type="simple">63.5243°N, 150.9625°W</named-content></named-content>, alt. approx. 490 m, on sandy soil in boreal, mixed but mainly coniferous woodland pathside under <italic><tp:taxon-name><tp:taxon-name-part taxon-name-part-type="genus" reg="Alnus">Alnus</tp:taxon-name-part></tp:taxon-name></italic> sp., <italic><tp:taxon-name><tp:taxon-name-part taxon-name-part-type="genus" reg="Betula">Betula</tp:taxon-name-part></tp:taxon-name></italic> sp. and <italic><tp:taxon-name><tp:taxon-name-part taxon-name-part-type="genus" reg="Salix">Salix</tp:taxon-name-part></tp:taxon-name></italic> sp., 18 Aug 2018, <tp:taxon-name><tp:taxon-name-part taxon-name-part-type="genus" reg="Hebeloma">H.</tp:taxon-name-part></tp:taxon-name>J. Beker, L. Davies (DENA-61424, HJB17897). <bold>Texas</bold>: Jefferson County, Beaumont, residence of Penny Clark, approx. <named-content xmlns:xlink="http://www.w3.org/1999/xlink" content-type="dwc:verbatimCoordinates" xlink:type="simple"><named-content content-type="geo-json" specific-use="{&#34;type&#34;:&#34;Point&#34;,&#34;coordinates&#34;:[-94.137200,30.078800]}" id="NCID0E64DI" xlink:type="simple">30.0788°N, 94.1372°W</named-content></named-content>, alt. approx. 0 m, in garden under <italic><tp:taxon-name><tp:taxon-name-part taxon-name-part-type="genus" reg="Quercus">Quercus</tp:taxon-name-part><tp:taxon-name-part taxon-name-part-type="species" reg="fusiformis">fusiformis</tp:taxon-name-part></tp:taxon-name></italic>, 4 Dec 2015, D. Lewis <ext-link xmlns:xlink="http://www.w3.org/1999/xlink" ext-link-type="gen" xlink:href="DPL11907" xlink:type="simple">DPL11907</ext-link> (HJB15699). <bold>Wisconsin</bold>: Bark Point Road, near Bark Bay, <named-content xmlns:xlink="http://www.w3.org/1999/xlink" content-type="dwc:verbatimCoordinates" xlink:type="simple"><named-content content-type="geo-json" specific-use="{&#34;type&#34;:&#34;Point&#34;,&#34;coordinates&#34;:[-91.259400,46.835300]}" id="NCID0EZ5DI" xlink:type="simple">46.8353°N, 91.2594°W</named-content></named-content>, alt. approx. 185 m, on grassy soil in coniferous garden under <italic><tp:taxon-name><tp:taxon-name-part taxon-name-part-type="genus" reg="Picea">Picea</tp:taxon-name-part><tp:taxon-name-part taxon-name-part-type="species" reg="glauca">glauca</tp:taxon-name-part></tp:taxon-name></italic>, 13 Sep 2017, L. Davies, <tp:taxon-name><tp:taxon-name-part taxon-name-part-type="genus" reg="Hebeloma">H.</tp:taxon-name-part></tp:taxon-name>J. Beker (HJB16991).</p></tp:treatment-sec><tp:treatment-sec sec-type="remarks" id="SECID0EP6DI"><title>Remarks.</title><p>With the mixture of gently clavate and ventricose cystidia alongside the strongly dextrinoid basidiospores, this species belongs within <tp:taxon-name><tp:taxon-name-part taxon-name-part-type="genus" reg="Hebeloma">Hebeloma</tp:taxon-name-part><tp:taxon-name-part taxon-name-part-type="infraspecific-rank">sect.</tp:taxon-name-part><tp:taxon-name-part taxon-name-part-type="section" reg="Velutipes">Velutipes</tp:taxon-name-part></tp:taxon-name>. Within this section the combination of spores with minimum average width 7.5 µm and a distinctly loosening perispore in at least some spores, together with the absence of pleurocystidia, defines this species. The collection of <italic><tp:taxon-name><tp:taxon-name-part taxon-name-part-type="genus" reg="Hebeloma">H.</tp:taxon-name-part><tp:taxon-name-part taxon-name-part-type="species" reg="neurophyllum">neurophyllum</tp:taxon-name-part></tp:taxon-name></italic> from Mexico, gathered at El Ranchito in Chihuahua, matches well with other collections of this species. We are not aware of any synonyms for this species.</p><p>In terms of ITS, the most similar to <italic><tp:taxon-name><tp:taxon-name-part taxon-name-part-type="genus" reg="Hebeloma">H.</tp:taxon-name-part><tp:taxon-name-part taxon-name-part-type="species" reg="neurophyllum">neurophyllum</tp:taxon-name-part></tp:taxon-name></italic> were <italic><tp:taxon-name><tp:taxon-name-part taxon-name-part-type="genus" reg="Hebeloma">H.</tp:taxon-name-part><tp:taxon-name-part taxon-name-part-type="species" reg="celatum">celatum</tp:taxon-name-part></tp:taxon-name></italic>, <italic><tp:taxon-name><tp:taxon-name-part taxon-name-part-type="genus" reg="Hebeloma">H.</tp:taxon-name-part><tp:taxon-name-part taxon-name-part-type="species" reg="erebium">erebium</tp:taxon-name-part></tp:taxon-name></italic> and <italic><tp:taxon-name><tp:taxon-name-part taxon-name-part-type="genus" reg="Hebeloma">H.</tp:taxon-name-part><tp:taxon-name-part taxon-name-part-type="species" reg="quercetorum">quercetorum</tp:taxon-name-part></tp:taxon-name></italic>, the ITS sequences of which were around 99% similar (99.2–98.6%) to those of <italic><tp:taxon-name><tp:taxon-name-part taxon-name-part-type="genus" reg="Hebeloma">H.</tp:taxon-name-part><tp:taxon-name-part taxon-name-part-type="species" reg="neurophyllum">neurophyllum</tp:taxon-name-part></tp:taxon-name></italic>. <italic><tp:taxon-name><tp:taxon-name-part taxon-name-part-type="genus" reg="Hebeloma">Hebeloma</tp:taxon-name-part><tp:taxon-name-part taxon-name-part-type="species" reg="neurophyllum">neurophyllum</tp:taxon-name-part></tp:taxon-name></italic> appears to correspond to UNITE SH1733487.08FU (99%). Intriguingly, this species hypothesis includes a number of soil sample sequences from Estonia, suggesting that either <italic><tp:taxon-name><tp:taxon-name-part taxon-name-part-type="genus" reg="Hebeloma">H.</tp:taxon-name-part><tp:taxon-name-part taxon-name-part-type="species" reg="neurophyllum">neurophyllum</tp:taxon-name-part></tp:taxon-name></italic> occurs in Europe, too, or that species known to occur in Europe also contain ITS copies corresponding to <italic><tp:taxon-name><tp:taxon-name-part taxon-name-part-type="genus" reg="Hebeloma">H.</tp:taxon-name-part><tp:taxon-name-part taxon-name-part-type="species" reg="neurophyllum">neurophyllum</tp:taxon-name-part></tp:taxon-name></italic> below the detection limit of Sanger sequencing.</p><fig id="F11" position="float" orientation="portrait"><object-id xmlns:xlink="http://www.w3.org/1999/xlink" content-type="doi" xlink:type="simple">10.3897/mycokeys.90.85267.figure11</object-id><object-id xmlns:xlink="http://www.w3.org/1999/xlink" content-type="arpha" xlink:type="simple">E84606A5-E501-5B3D-9DDE-5CE28131CA51</object-id><label>Figure 11.</label><caption><p><italic><tp:taxon-name><tp:taxon-name-part taxon-name-part-type="genus" reg="Hebeloma">Hebeloma</tp:taxon-name-part><tp:taxon-name-part taxon-name-part-type="species" reg="neurophyllum">neurophyllum</tp:taxon-name-part></tp:taxon-name></italic>, basidiomata <bold>A</bold> HJB16991 <bold>B</bold> HJB18101. Photos <tp:taxon-name><tp:taxon-name-part taxon-name-part-type="genus" reg="Hebeloma">H.</tp:taxon-name-part></tp:taxon-name>J. Beker.</p></caption><graphic xmlns:xlink="http://www.w3.org/1999/xlink" xlink:href="mycokeys-90-163-g011.jpg" position="float" orientation="portrait" xlink:type="simple" id="oo_708812.jpg"><uri content-type="original_file" xlink:type="simple">https://binary.pensoft.net/fig/708812</uri></graphic></fig><fig id="F12" position="float" orientation="portrait"><object-id xmlns:xlink="http://www.w3.org/1999/xlink" content-type="doi" xlink:type="simple">10.3897/mycokeys.90.85267.figure12</object-id><object-id xmlns:xlink="http://www.w3.org/1999/xlink" content-type="arpha" xlink:type="simple">614B5489-37C9-57A1-A1AB-B73AF3FE4FD5</object-id><label>Figure 12.</label><caption><p><italic><tp:taxon-name><tp:taxon-name-part taxon-name-part-type="genus" reg="Hebeloma">Hebeloma</tp:taxon-name-part><tp:taxon-name-part taxon-name-part-type="species" reg="neurophyllum">neurophyllum</tp:taxon-name-part></tp:taxon-name></italic><bold>A</bold> basidiospores and <bold>B</bold> spore ornamentation of isotype TENN-F-037531 (HJB1000453) ×1600 <bold>C</bold> basidiospores of HJB17897 in Melzer’s reagent ×1600 <bold>D</bold> basidium of isotype ×1000 <bold>E–F</bold> cheilocystidia of isotype ×1000 <bold>G</bold> caulocystidia of HJB17975 ×500 <bold>H</bold> caulocystidia of HJB16856 ×500 <bold>I</bold> epicutis hyphae and <bold>J</bold> subcutis of isotype ×500. All in KOH, except <bold>C</bold>. Scale bars: 5 µm (<bold>A–F</bold>); 10 µm (<bold>G–J</bold>). Photos <tp:taxon-name><tp:taxon-name-part taxon-name-part-type="genus" reg="Hebeloma">H.</tp:taxon-name-part></tp:taxon-name>J. Beker.</p></caption><graphic xmlns:xlink="http://www.w3.org/1999/xlink" xlink:href="mycokeys-90-163-g012.jpg" position="float" orientation="portrait" xlink:type="simple" id="oo_708813.jpg"><uri content-type="original_file" xlink:type="simple">https://binary.pensoft.net/fig/708813</uri></graphic></fig></tp:treatment-sec></tp:taxon-treatment>
