# Supplementary material for: ﻿Not (only) poison pies – Hebeloma (Agaricales, Hymenogastraceae) in Mexico
Source: MycoKeys. 2022 Jun 30;90:163–202. doi: 10.3897/mycokeys.90.85267 (PMC9849069; doi:10.3897/mycokeys.90.85267)
Supplement: XML Treatment for Hebeloma subaustrale [file mycokeys.90.85267-treatment5.xml]

<!DOCTYPE tp:taxon-treatment
  PUBLIC "-//TaxonX//DTD Taxonomic Treatment Publishing DTD v0 20100105//EN" "tax-treatment-NSO.dtd">
<tp:taxon-treatment xmlns:tp="http://www.plazi.org/taxpub"><tp:treatment-meta><kwd-group><label>Taxon classification</label><kwd>
                <named-content content-type="kingdom">Fungi</named-content>
              </kwd><kwd>
                <named-content content-type="order">Agaricales</named-content>
              </kwd><kwd>
                <named-content content-type="family">Hymenogastraceae</named-content>
              </kwd></kwd-group><mixed-citation publication-type="journal"><person-group><name><surname>Eberhardt</surname><given-names>Ursula</given-names></name><name><surname>Kong</surname><given-names>Alejandro</given-names></name><name><surname>Montoya</surname><given-names>Adriana</given-names></name><name><surname>Schütz</surname><given-names>Nicole</given-names></name><name><surname>Bartlett</surname><given-names>Peter</given-names></name><name><surname>Beker</surname><given-names>Henry J.</given-names></name></person-group><article-title>﻿Not (only) poison pies – <italic><tp:taxon-name><tp:taxon-name-part taxon-name-part-type="genus" reg="Hebeloma">Hebeloma</tp:taxon-name-part></tp:taxon-name></italic> (<tp:taxon-name><tp:taxon-name-part taxon-name-part-type="genus" reg="Agaricales">Agaricales</tp:taxon-name-part></tp:taxon-name>, <tp:taxon-name><tp:taxon-name-part taxon-name-part-type="family">Hymenogastraceae</tp:taxon-name-part></tp:taxon-name>) in Mexico</article-title><source>MycoKeys</source><day>30</day><month>06</month><year>2022</year><volume>90</volume><fpage>163</fpage><lpage>202</lpage><pub-id pub-id-type="doi">10.3897/mycokeys.90.85267</pub-id></mixed-citation></tp:treatment-meta><tp:nomenclature><label>﻿</label><tp:taxon-name>
              <object-id xmlns:xlink="http://www.w3.org/1999/xlink" content-type="arpha" xlink:type="simple">36429271-02CF-5230-8080-9C2E8D57D8FF</object-id>
              <tp:taxon-name-part taxon-name-part-type="genus" reg="Hebeloma">Hebeloma</tp:taxon-name-part>
              <tp:taxon-name-part taxon-name-part-type="species" reg="subaustrale">subaustrale</tp:taxon-name-part>
            </tp:taxon-name><tp:taxon-authority>Murrill, Lloydia 8: 287 (1946) [1945]</tp:taxon-authority><xref ref-type="fig" rid="F13">Fig. 13</xref><tp:nomenclature-citation-list><tp:nomenclature-citation><tp:taxon-name>
                  <tp:taxon-name-part taxon-name-part-type="genus" reg="Hebeloma"/>
                  <tp:taxon-name-part taxon-name-part-type="species" reg="angustisporium"/>
                </tp:taxon-name><comment>= <tp:taxon-name><tp:taxon-name-part taxon-name-part-type="genus" reg="Hebeloma">Hebeloma</tp:taxon-name-part><tp:taxon-name-part taxon-name-part-type="species" reg="angustisporium">angustisporium</tp:taxon-name-part></tp:taxon-name> Hesler, Kew Bulletin 32(3): 471 (1977) </comment></tp:nomenclature-citation><tp:nomenclature-citation><tp:taxon-name>
                  <tp:taxon-name-part taxon-name-part-type="genus" reg="Hebeloma"/>
                  <tp:taxon-name-part taxon-name-part-type="species" reg="perangustisporium"/>
                </tp:taxon-name><comment>= <tp:taxon-name><tp:taxon-name-part taxon-name-part-type="genus" reg="Hebeloma">Hebeloma</tp:taxon-name-part><tp:taxon-name-part taxon-name-part-type="species" reg="perangustisporium">perangustisporium</tp:taxon-name-part></tp:taxon-name> Hesler, Kew Bulletin 32(3): 478 (1977) </comment></tp:nomenclature-citation></tp:nomenclature-citation-list></tp:nomenclature><tp:treatment-sec sec-type="material" id="SECID0ERJAK"><title>Type.</title><p>USA. Florida: Gainesville, Alachua Co., approx. <named-content xmlns:xlink="http://www.w3.org/1999/xlink" content-type="dwc:verbatimCoordinates" xlink:type="simple"><named-content content-type="geo-json" specific-use="{&#34;type&#34;:&#34;Point&#34;,&#34;coordinates&#34;:[-82.324826,29.651634]}" id="NCID0E1JAK" xlink:type="simple">29.651634°N, 82.324826°W</named-content></named-content>, alt. approx. 50 m, on grassy, shady soil in lawn, 30 Oct 1941, G.F. Weber (holotype FLAS-F-19345, HJB1000402; isotype TENN-F-021177, HJB1000447).</p></tp:treatment-sec><tp:treatment-sec sec-type="diagnosis" id="SECID0E6JAK"><title>Diagnosis.</title><p>Pileo convexo-expanso, 3–4 cm. lato, subviscido, glabro, pallido-roseo, raphanico; lamellis sinuatis, latis, confertis; sporis subovoidcis, pallidis, levibus, 8–10 × 4–4.5 μ[m]; stipite acquali, pallido, 3 × 0.5 cm.</p></tp:treatment-sec><tp:treatment-sec sec-type="English translation of diagnosis" id="SECID0EEKAK"><title>English translation of diagnosis.</title><p>Pileus convex to applanate, 3–4 cm broad, slightly viscid, glabrous, pale pink, with raphanoid smell; lamellae sinuate, broad, crowded; spores subovoid, pale, smooth, 8–10 × 4–4.5 μ[m]; stipe equal, pale, 3 × 0.5 cm.</p></tp:treatment-sec><tp:treatment-sec sec-type="description" id="SECID0EJKAK"><title>Description.</title><p>Pileus (20) 32–45 (46) mm diameter, usually convex, occasionally umbonate; occasionally with remains of universal veil; margin often smooth, occasionally scalloped, not hygrophanous; usually unicolor, occasionally two colors, at center cream to buff to ochraceous, often becoming paler towards the margin. Lamellae usually emarginate, occasionally adnate or adnexed; white, cream to brown, usually with white fimbriate edge, without droplets on the lamella edge, number of full-length lamellae 80–92. Stipe 30–56 (70) mm long, 5–10 (11) mm diameter at median, often clavate or cylindrical, 5–13 (14) mm wide at base, surface cream, ivory to white rarely discoloring, pruinose, particularly towards apex. Context in pileus white to cream, firm, similar color in stipe, becoming hollow with age; taste raphanoid, smell raphanoid, occasionally earthy. Spore deposit cinnamon color.</p><p>Basidiospores based on n = 63 spores of the holotype, 5% to 95% percentile range 8.4–9.8 × 4.6–5.2 µm, with median 9.0 × 4.8 µm and av. 9.0 × 4.9 µm with S.D. length 0.51 µm and width 0.18 µm; Q value 5% to 95% percentile range 1.65–2.03, with median 1.88 and av. 1.85 with S.D. 0.12; spore size based on seven collections medians 8.5–10.2 × 4.6–5.3 µm and av. 8.6–9.9 × 4.6–5.3 µm with av. S.D. length 0.657 µm and width 0.271 µm, av. Q 1.73–2.09, amygdaloid, usually fusoid, rarely navicular, with small apiculus and rounded apically, often subacute to acute, with a distinct thinning of the apical wall and no papilla, occasionally guttulate with one or sometimes more oily drops, very weakly ornamented (ornamentation only visible under immersion), with a perispore somewhat loosening, in at most a few spores, rarely not loosening or distinctly loosening, distinctly to rather strongly dextrinoid, becoming yellow brown to medium brown in Melzer’s reagent (O1/2; P0/1/2; D2/3); yellow in KOH. Basidia 19–32 × 5–7 µm, with av. Q 3.8–4.6 µm, cylindrical to clavate, hyaline, 4-spored. Cheilocystidium width near apex holotype 5% to 95% percentile range 4.5–6.8 µm, with median 5.8 µm and av. 5.7 µm with S.D. 0.85 µm; across seven collections median 4.4–6.3 µm and av. 4.5–6.3 µm; examining approx. 20 selected cheilocystidia of each of the seven collections yields a range for the avs of 29–43 × 4.5–6.3 × 3.9–5.1 × 4.8–6.8 µm and 33 × 5.7 × 4.3 × 5.6 µm av. for the holotype. Cheilocystidium av. ratios A/M: 1.04–1.48, A/B: 0.84–1.31, B/M: 1.20–1.36, irregular but mainly cylindrical, often ventricose, often clavate, occasionally clavate-lageniform or clavate-ventricose or gently clavate, rarely capitate stipitate or clavate stipitate, often with one or two septa, occasionally with apical wall thickening. Pleurocystidia absent. Caulocystidia similar to cheilocystidia but larger, up to 100 μm. Pileipellis an ixocutis, epicutis up to 100 µm thick, with gelatinized, hyphae up to 7 µm wide, often encrusted; subcutis pale yellow; and the trama below the cutis made up of ellipsoid or thickly sausage-shaped, often cylindrical cells up to 13 µm wide. Clamp connections present throughout the basidiome.</p></tp:treatment-sec><tp:treatment-sec sec-type="habitat" id="SECID0ETNAK"><title>Habitat and distribution.</title><p>Where only one possible associate was recorded, that associate has always been <italic><tp:taxon-name><tp:taxon-name-part taxon-name-part-type="genus" reg="Quercus">Quercus</tp:taxon-name-part></tp:taxon-name></italic> (<tp:taxon-name><tp:taxon-name-part taxon-name-part-type="family">Fagaceae</tp:taxon-name-part></tp:taxon-name>). We have additional records where <italic><tp:taxon-name><tp:taxon-name-part taxon-name-part-type="genus" reg="Pinus">Pinus</tp:taxon-name-part></tp:taxon-name></italic>, <italic><tp:taxon-name><tp:taxon-name-part taxon-name-part-type="genus" reg="Abies">Abies</tp:taxon-name-part></tp:taxon-name></italic> and <italic><tp:taxon-name><tp:taxon-name-part taxon-name-part-type="genus" reg="Fagus">Fagus</tp:taxon-name-part></tp:taxon-name></italic> were recorded as possible associates, but in each of these cases a number of possible associates were mentioned by the collector. We are only aware of five collections other than that from Mexico. These are all from the eastern half of the United States: Ohio, Pennsylvania and Tennessee.</p></tp:treatment-sec><tp:treatment-sec sec-type="material" id="SECID0E6PAK"><title>Additional material examined.</title><p>Mexico. <bold>Tlaxcala</bold>: Municipality of Huamantla, La Malinche National Park, Cañada Grande, east side of La Malintzi volcano, approx. <named-content xmlns:xlink="http://www.w3.org/1999/xlink" content-type="dwc:verbatimCoordinates" xlink:type="simple"><named-content content-type="geo-json" specific-use="{&#34;type&#34;:&#34;Point&#34;,&#34;coordinates&#34;:[-97.972900,19.199900]}" id="NCID0EKQAK" xlink:type="simple">19.1999°N, 97.9729°W</named-content></named-content>, alt. approx. 3000 m, on soil in montane, temperate woodland under <italic><tp:taxon-name><tp:taxon-name-part taxon-name-part-type="genus" reg="Abies">Abies</tp:taxon-name-part></tp:taxon-name></italic> sp. and <italic><tp:taxon-name><tp:taxon-name-part taxon-name-part-type="genus" reg="Pinus">Pinus</tp:taxon-name-part></tp:taxon-name></italic> sp., 25 Jul 1990, <tp:taxon-name><tp:taxon-name-part taxon-name-part-type="genus" reg="Hebeloma">H.</tp:taxon-name-part></tp:taxon-name> Cuevas HC1155 (<named-content xmlns:xlink="http://www.w3.org/1999/xlink" content-type="dwc:institutional_code" xlink:title="Universidad Autónoma de Tlaxcala" xlink:href="http://grbio.org/institution/universidad-aut%C3%B3noma-de-tlaxcala" xlink:type="simple">TLXM</named-content> HC1155, HJB16793). USA. <bold>Ohio</bold>: Shaker Parklands, Doan Brook Gorge, approx. <named-content xmlns:xlink="http://www.w3.org/1999/xlink" content-type="dwc:verbatimCoordinates" xlink:type="simple"><named-content content-type="geo-json" specific-use="{&#34;type&#34;:&#34;Point&#34;,&#34;coordinates&#34;:[-81.595300,41.495000]}" id="NCID0EWRAK" xlink:type="simple">41.495°N, 81.5953°W</named-content></named-content>, alt. approx. 275 m, on grassy soil under <italic><tp:taxon-name><tp:taxon-name-part taxon-name-part-type="genus" reg="Fagus">Fagus</tp:taxon-name-part></tp:taxon-name></italic> sp. and <italic><tp:taxon-name><tp:taxon-name-part taxon-name-part-type="genus" reg="Quercus">Quercus</tp:taxon-name-part></tp:taxon-name></italic> sp., 26 Sep 2011, D. Bartholow SPFS-2011-63 (HJB17796). <bold>Pennsylvania</bold>: Fort Washington Park, Parking Lot 5, approx. <named-content xmlns:xlink="http://www.w3.org/1999/xlink" content-type="dwc:verbatimCoordinates" xlink:type="simple"><named-content content-type="geo-json" specific-use="{&#34;type&#34;:&#34;Point&#34;,&#34;coordinates&#34;:[-75.223200,40.120800]}" id="NCID0EXSAK" xlink:type="simple">40.1208°N, 75.2232°W</named-content></named-content>, alt. approx. 80 m, on soil in mixed woodland under <italic><tp:taxon-name><tp:taxon-name-part taxon-name-part-type="genus" reg="Quercus">Quercus</tp:taxon-name-part></tp:taxon-name></italic> sp., 23 Oct 2018, T. Deluce (HJB18418). <bold>Tennessee</bold>: Gatlinburg, Great Smoky Mountains National Park, Indian Gap, approx. <named-content xmlns:xlink="http://www.w3.org/1999/xlink" content-type="dwc:verbatimCoordinates" xlink:type="simple"><named-content content-type="geo-json" specific-use="{&#34;type&#34;:&#34;Point&#34;,&#34;coordinates&#34;:[-83.438600,35.610800]}" id="NCID0EITAK" xlink:type="simple">35.6108°N, 83.4386°W</named-content></named-content>, alt. approx. 1650 m, 29 Jul 1941, L.R. Hesler LRH13890 (holotype of <italic><tp:taxon-name><tp:taxon-name-part taxon-name-part-type="genus" reg="Hebeloma">Hebeloma</tp:taxon-name-part><tp:taxon-name-part taxon-name-part-type="species" reg="perangustisporium">perangustisporium</tp:taxon-name-part></tp:taxon-name></italic> TENN-F-013890, HJB1000450). Blount, Townsend, Great Smoky Mountains National Park, Cades Cove, approx. <named-content xmlns:xlink="http://www.w3.org/1999/xlink" content-type="dwc:verbatimCoordinates" xlink:type="simple"><named-content content-type="geo-json" specific-use="{&#34;type&#34;:&#34;Point&#34;,&#34;coordinates&#34;:[-83.811300,35.601900]}" id="NCID0E2TAK" xlink:type="simple">35.6019°N, 83.8113°W</named-content></named-content>, alt. approx. 550 m, 23 Aug 1959, L.R. Hesler LRH23364 (holotype of <italic><tp:taxon-name><tp:taxon-name-part taxon-name-part-type="genus" reg="Hebeloma">Hebeloma</tp:taxon-name-part><tp:taxon-name-part taxon-name-part-type="species" reg="angustisporium">angustisporium</tp:taxon-name-part></tp:taxon-name></italic> TENN-F-023364, HJB1000314).</p></tp:treatment-sec><tp:treatment-sec sec-type="remarks" id="SECID0ELUAK"><title>Remarks.</title><p>The small weakly ornamented basidiospores together with the short irregular cheilocystidia, often cylindrical but also both ventricose and clavate, suggest <tp:taxon-name><tp:taxon-name-part taxon-name-part-type="genus" reg="Hebeloma">Hebeloma</tp:taxon-name-part><tp:taxon-name-part taxon-name-part-type="infraspecific-rank">sect.</tp:taxon-name-part><tp:taxon-name-part taxon-name-part-type="section" reg="Naviculospora">Naviculospora</tp:taxon-name-part></tp:taxon-name>, which is supported by molecular data. Within this section <italic><tp:taxon-name><tp:taxon-name-part taxon-name-part-type="genus" reg="Hebeloma">H.</tp:taxon-name-part><tp:taxon-name-part taxon-name-part-type="species" reg="subaustrale">subaustrale</tp:taxon-name-part></tp:taxon-name></italic> is differentiated from other Northern American species of this section by the average basidiospore length (a maximum of 10 µm), and average spore Q greater than 1.7, together with the cheilocystidia that have a maximum average A/B ratio of 1.5 and a minimum average B/M ratio of 1.2.</p><p>We were not able to generate any sequence data from the type of <italic><tp:taxon-name><tp:taxon-name-part taxon-name-part-type="genus" reg="Hebeloma">H.</tp:taxon-name-part><tp:taxon-name-part taxon-name-part-type="species" reg="subaustrale">subaustrale</tp:taxon-name-part></tp:taxon-name></italic>. However, our morphological study of the type, and of a number of other species within <tp:taxon-name><tp:taxon-name-part taxon-name-part-type="genus" reg="Hebeloma">H.</tp:taxon-name-part><tp:taxon-name-part taxon-name-part-type="infraspecific-rank">sect.</tp:taxon-name-part><tp:taxon-name-part taxon-name-part-type="section" reg="Naviculospora">Naviculospora</tp:taxon-name-part></tp:taxon-name>, leaves us in no doubt that this is a conspecific of both <italic><tp:taxon-name><tp:taxon-name-part taxon-name-part-type="genus" reg="Hebeloma">H.</tp:taxon-name-part><tp:taxon-name-part taxon-name-part-type="species" reg="angustisporium">angustisporium</tp:taxon-name-part></tp:taxon-name></italic> and <italic><tp:taxon-name><tp:taxon-name-part taxon-name-part-type="genus" reg="Hebeloma">H.</tp:taxon-name-part><tp:taxon-name-part taxon-name-part-type="species" reg="perangustisporium">perangustisporium</tp:taxon-name-part></tp:taxon-name></italic>. For these latter two species types we have good morphological and molecular data. Table <xref ref-type="table" rid="T1">1</xref> shows a comparison of the most important taxonomic parameters for the holotypes of these three species. The spore size and the average cheilocystidium shape, despite their irregularity, are key to differentiating species within this section. The Mexican collection corresponded well with this type material and other recent collections from the USA.</p><table-wrap id="T1" position="float" orientation="portrait"><label>Table 1.</label><caption><p>Comparison of the most taxonomically important holotype characters of <italic><tp:taxon-name><tp:taxon-name-part taxon-name-part-type="genus" reg="Hebeloma">Hebeloma</tp:taxon-name-part><tp:taxon-name-part taxon-name-part-type="species" reg="subaustrale">subaustrale</tp:taxon-name-part></tp:taxon-name></italic> and its synonyms. Macroscopic data from the original descriptions and microscopic measures from own studies.</p></caption><table id="TID0EUAAK" rules="all"><tbody><tr><th rowspan="1" colspan="1">Species</th><th rowspan="1" colspan="1">
                      <italic>
                        <tp:taxon-name><tp:taxon-name-part taxon-name-part-type="genus" reg="Hebeloma">Hebeloma</tp:taxon-name-part><tp:taxon-name-part taxon-name-part-type="species" reg="angustisporium">angustisporium</tp:taxon-name-part></tp:taxon-name>
                      </italic>
                    </th><th rowspan="1" colspan="1">
                      <italic>
                        <tp:taxon-name><tp:taxon-name-part taxon-name-part-type="genus" reg="Hebeloma">Hebeloma</tp:taxon-name-part><tp:taxon-name-part taxon-name-part-type="species" reg="perangustisporium">perangustisporium</tp:taxon-name-part></tp:taxon-name>
                      </italic>
                    </th><th rowspan="1" colspan="1">
                      <italic>
                        <tp:taxon-name><tp:taxon-name-part taxon-name-part-type="genus" reg="Hebeloma">Hebeloma</tp:taxon-name-part><tp:taxon-name-part taxon-name-part-type="species" reg="subaustrale">subaustrale</tp:taxon-name-part></tp:taxon-name>
                      </italic>
                    </th></tr><tr><td rowspan="1" colspan="1">Number of complete lamellae</td><td rowspan="1" colspan="1">86</td><td rowspan="1" colspan="1">80</td><td rowspan="1" colspan="1">88</td></tr><tr><td rowspan="1" colspan="1">Spore ornamentation</td><td rowspan="1" colspan="1">O1; O2</td><td rowspan="1" colspan="1">O2</td><td rowspan="1" colspan="1">O1</td></tr><tr><td rowspan="1" colspan="1">Spore perispore loosening</td><td rowspan="1" colspan="1">P1</td><td rowspan="1" colspan="1">P1; P2</td><td rowspan="1" colspan="1">P0; P1</td></tr><tr><td rowspan="1" colspan="1">Spore dextrinoidity</td><td rowspan="1" colspan="1">D2; D3</td><td rowspan="1" colspan="1">D1; D2</td><td rowspan="1" colspan="1">D2</td></tr><tr><td rowspan="1" colspan="1">Spore length av. (µm)</td><td rowspan="1" colspan="1">8.6</td><td rowspan="1" colspan="1">9.9</td><td rowspan="1" colspan="1">9</td></tr><tr><td rowspan="1" colspan="1">Spore width av. (µm)</td><td rowspan="1" colspan="1">5</td><td rowspan="1" colspan="1">5.3</td><td rowspan="1" colspan="1">4.9</td></tr><tr><td rowspan="1" colspan="1">Spore Q av.</td><td rowspan="1" colspan="1">1.73</td><td rowspan="1" colspan="1">1.87</td><td rowspan="1" colspan="1">1.85</td></tr><tr><td rowspan="1" colspan="1">Cheilocystidia length av. (µm)</td><td rowspan="1" colspan="1">29</td><td rowspan="1" colspan="1">39</td><td rowspan="1" colspan="1">33</td></tr><tr><td rowspan="1" colspan="1">Cheilocystidia apex on gill edge av. (µm)</td><td rowspan="1" colspan="1">4.5</td><td rowspan="1" colspan="1">4.6</td><td rowspan="1" colspan="1">5.7</td></tr><tr><td rowspan="1" colspan="1">Cheilocystidia av. Q1, A/M</td><td rowspan="1" colspan="1">1.04</td><td rowspan="1" colspan="1">1.12</td><td rowspan="1" colspan="1">1.38</td></tr><tr><td rowspan="1" colspan="1">Cheilocystidia av. Q2, A/B</td><td rowspan="1" colspan="1">0.86</td><td rowspan="1" colspan="1">0.84</td><td rowspan="1" colspan="1">1.06</td></tr><tr><td rowspan="1" colspan="1">Cheilocystidia av. Q3, B/M</td><td rowspan="1" colspan="1">1.24</td><td rowspan="1" colspan="1">1.36</td><td rowspan="1" colspan="1">1.44</td></tr><tr><td rowspan="1" colspan="1">Basidia Q av.</td><td rowspan="1" colspan="1">4.3</td><td rowspan="1" colspan="1">3.8</td><td rowspan="1" colspan="1">3.8</td></tr><tr><td rowspan="1" colspan="1">Pileus diameter (mm)</td><td rowspan="1" colspan="1">25–40</td><td rowspan="1" colspan="1">20–45</td><td rowspan="1" colspan="1">30–40</td></tr><tr><td rowspan="1" colspan="1">Stipe median width (mm)</td><td rowspan="1" colspan="1">9–10</td><td rowspan="1" colspan="1">9–11</td><td rowspan="1" colspan="1">5</td></tr></tbody></table></table-wrap><p><italic><tp:taxon-name><tp:taxon-name-part taxon-name-part-type="genus" reg="Hebeloma">Hebeloma</tp:taxon-name-part><tp:taxon-name-part taxon-name-part-type="species" reg="subaustrale">subaustrale</tp:taxon-name-part></tp:taxon-name></italic> formed a reasonably well supported clade in the ITS analysis (Fig. <xref ref-type="fig" rid="F5">5B</xref>), thus it is expected to be identifiable by its barcode. Although the maximum intraspecific distance of the sequences in the analysis is only 0.14%, the minimum distance to other species of the section is 0.7%. At this time (4 Feb 2022), there is no multi-sequence UNITE SH that represents the species; the published sequence of the holotype of <italic><tp:taxon-name><tp:taxon-name-part taxon-name-part-type="genus" reg="Hebeloma">H.</tp:taxon-name-part><tp:taxon-name-part taxon-name-part-type="species" reg="angustisporium">angustisporium</tp:taxon-name-part></tp:taxon-name></italic> (NR_119890 = <ext-link xmlns:xlink="http://www.w3.org/1999/xlink" ext-link-type="gen" xlink:href="HQ179674" xlink:type="simple">HQ179674</ext-link>) formed a singleton SH at the 99% level and the respective SH at the next level included several species.</p><fig id="F13" position="float" orientation="portrait"><object-id xmlns:xlink="http://www.w3.org/1999/xlink" content-type="doi" xlink:type="simple">10.3897/mycokeys.90.85267.figure13</object-id><object-id xmlns:xlink="http://www.w3.org/1999/xlink" content-type="arpha" xlink:type="simple">199117EA-F879-59B6-826C-F33BDB01E381</object-id><label>Figure 13.</label><caption><p><italic><tp:taxon-name><tp:taxon-name-part taxon-name-part-type="genus" reg="Hebeloma">Hebeloma</tp:taxon-name-part><tp:taxon-name-part taxon-name-part-type="species" reg="subaustrale">subaustrale</tp:taxon-name-part></tp:taxon-name></italic><bold>A</bold> basidiospores and <bold>B</bold> spore ornamentation of holotype FLAS-F-19345 ×1600 <bold>C</bold> spores of SPFS-2011-63 (HJB17796) in Melzer’s reagent ×1600 <bold>D</bold> spores and cheilocystidia of holotype ×1000 <bold>E</bold> cheilocystidia of isotype TENN-F-021177 ×1000 <bold>F</bold> cheilocystidia of holotype ×1000 <bold>G</bold> caulocystidia of isotype ×1000 <bold>H</bold> cutis of SPFS-2011-63 ×125. All in KOH, except <bold>C</bold>. <bold>I</bold> basidiomata of collection SPFS-2011-63. Scale bars: 5 µm (<bold>A–G</bold>); 50 µm (<bold>H</bold>). Photos <bold>A–G</bold><tp:taxon-name><tp:taxon-name-part taxon-name-part-type="genus" reg="Hebeloma">H.</tp:taxon-name-part></tp:taxon-name>J. Beker <bold>H</bold> D. Bartholow.</p></caption><graphic xmlns:xlink="http://www.w3.org/1999/xlink" xlink:href="mycokeys-90-163-g013.jpg" position="float" orientation="portrait" xlink:type="simple" id="oo_708814.jpg"><uri content-type="original_file" xlink:type="simple">https://binary.pensoft.net/fig/708814</uri></graphic></fig></tp:treatment-sec><tp:treatment-sec><!--Section generated to contain objects referenced in tp:taxon-treatment.--><fig id="F5" position="float" orientation="portrait"><object-id xmlns:xlink="http://www.w3.org/1999/xlink" content-type="doi" xlink:type="simple">10.3897/mycokeys.90.85267.figure5</object-id><object-id xmlns:xlink="http://www.w3.org/1999/xlink" content-type="arpha" xlink:type="simple">A291EEC6-2E3F-52A3-B515-051BD2712EEF</object-id><label>Figure 5.</label><caption><p>ML topologies with branch support obtained through 1000 replicates of SH-like approximate likelihood ratio tests and ultrafast bootstrap annotated SH-aLRT/ufb at the branches for ≥ 85% SH-aLRT and ≥ 95% for ufb support. Collections indicated with * are types; clade names indicated by * include type sequences. Collections in red refer to Mexican material <bold>A</bold> concatenated ITS, <italic>MCM7</italic> and <italic>RPB2</italic> sequences of <tp:taxon-name><tp:taxon-name-part taxon-name-part-type="genus" reg="Hebeloma">Hebeloma</tp:taxon-name-part><tp:taxon-name-part taxon-name-part-type="infraspecific-rank">sect.</tp:taxon-name-part><tp:taxon-name-part taxon-name-part-type="section" reg="Theobromina">Theobromina</tp:taxon-name-part></tp:taxon-name>, rooted with <italic><tp:taxon-name><tp:taxon-name-part taxon-name-part-type="genus" reg="Hebeloma">H.</tp:taxon-name-part><tp:taxon-name-part taxon-name-part-type="species" reg="sinapizans">sinapizans</tp:taxon-name-part></tp:taxon-name></italic> (<tp:taxon-name><tp:taxon-name-part taxon-name-part-type="genus" reg="Hebeloma">H.</tp:taxon-name-part><tp:taxon-name-part taxon-name-part-type="infraspecific-rank">sect.</tp:taxon-name-part><tp:taxon-name-part taxon-name-part-type="section" reg="Sinapizantia">Sinapizantia</tp:taxon-name-part></tp:taxon-name>) <bold>B</bold> ITS sequences of <tp:taxon-name><tp:taxon-name-part taxon-name-part-type="genus" reg="Hebeloma">H.</tp:taxon-name-part><tp:taxon-name-part taxon-name-part-type="infraspecific-rank">sect.</tp:taxon-name-part><tp:taxon-name-part taxon-name-part-type="section" reg="Naviculospora">Naviculospora</tp:taxon-name-part></tp:taxon-name>, rooted with <italic><tp:taxon-name><tp:taxon-name-part taxon-name-part-type="genus" reg="Hebeloma">H.</tp:taxon-name-part><tp:taxon-name-part taxon-name-part-type="species" reg="islandicum">islandicum</tp:taxon-name-part></tp:taxon-name></italic> (<tp:taxon-name><tp:taxon-name-part taxon-name-part-type="genus" reg="Hebeloma">H.</tp:taxon-name-part><tp:taxon-name-part taxon-name-part-type="infraspecific-rank">sect.</tp:taxon-name-part><tp:taxon-name-part taxon-name-part-type="section" reg="Naviculospora">Naviculospora</tp:taxon-name-part></tp:taxon-name>).</p></caption><graphic xmlns:xlink="http://www.w3.org/1999/xlink" xlink:href="mycokeys-90-163-g005.jpg" position="float" orientation="portrait" xlink:type="simple" id="oo_708806.jpg"><uri content-type="original_file" xlink:type="simple">https://binary.pensoft.net/fig/708806</uri></graphic></fig></tp:treatment-sec></tp:taxon-treatment>
